# Supplementary material for: Metagenomic Identification and Characterization of Novel Vitamin B12 Synthesizers from the Rumen of Beef Cattle Fed High-Lipid Inclusion Diets
Source: Microorganisms. 2025 Nov 18;13(11):2617. doi: 10.3390/microorganisms13112617 (PMC12654859; doi:10.3390/microorganisms13112617)
Supplement: Supplementary file 1 [file microorganisms-13-02617-s001.zip]

Archive with 1 entries (1 files):
- microorganisms-3944469-supplementary.xlsx
