# Supplementary material for: Metagenomic Identification and Characterization of Novel Vitamin B12 Synthesizers from the Rumen of Beef Cattle Fed High-Lipid Inclusion Diets
Source: Microorganisms. 2025 Nov 18;13(11):2617. doi: 10.3390/microorganisms13112617 (PMC12654859; doi:10.3390/microorganisms13112617)
Supplement: Supplementary file 1 [file microorganisms-13-02617-s001.zip › microorganisms-3944469-supplementary.xlsx]

## Sheet: S1
	Supplemental material S1

## Sheet: S2
Supplementary Material S2. In-house references of the metabolic pathways based on KEGG [40]
Enzyme	EC_code	main_pathway
Succinylglutamic semialdehyde dehydrogenase	EC 1.2.1.71	arginine breakdown
Arginine N_succinyltransferase	EC 2.3.1.109	arginine breakdown
Succinylornithine transaminase	EC 2.6.1.81	arginine breakdown
Succinylglutamate desuccinylase	EC 3.5.1.96	arginine breakdown
Succinylarginine dihydrolase	EC 3.5.3.23	arginine breakdown
D or RR_butanediol dehydrogenase butyleneglycol dehydrogenase	EC 1.1.1.4	Acetoin _ acetolactate centric
SS_butanediol dehydrogenase L_butanediol dehydrogenase	EC 1.1.1.76	Acetoin _ acetolactate centric
acetolactate decarboxylase alpha_acetolactate decarboxylase	EC 4.1.1.5	Acetoin _ acetolactate centric
Acetoin racemase	EC 5.1.2.4	Acetoin _ acetolactate centric
acetolactate synthase	EC 2.2.1.6	Acetoin _ acetolactate centric isoleucine synthesis
Fimbriae usher protein StfC	NA	adhesion
Oligosaccharide 4_alpha_D_glucosyltransferase	EC 2.4.1.161	alpha_linked polysaccharide synthesis
PTS system 2_O_alpha_mannosyl_D_glycerate_specific IIA component	EC 2.7.1.195	alpha_mannosyl_D_glycerate transport
PTS system 2_O_alpha_mannosyl_D_glycerate_specific IIB component	EC 2.7.1.195	alpha_mannosyl_D_glycerate transport
D_glycero_beta_D_manno_heptose_7_phosphate kinase	EC 2.7.1.167	alpha_mannosyl_D_glycerate utilization glycan utiliza6tion
D_glycero_alpha_D_manno_heptose 7_phosphate kinase	EC 2.7.1.168	alpha_mannosyl_D_glycerate utilization glycan utiliza6tion
Mannosylglycerate hydrolase	EC 3.2.1.170	alpha_mannosyl_D_glycerate utilization glycan utiliza6tion
4_hydroxy_tetrahydrodipicolinate reductase	EC 1.17.1.8	amino acid breakdown
5_carboxymethyl_2_hydroxymuconate semialdehyde dehydrogenase	EC 1.2.1.60	amino acid breakdown
Delta_1_pyrroline_5_carboxylate dehydrogenase	EC 1.2.1.88	amino acid breakdown
diaminopimelate dehydrogenase	EC 1.4.1.16	amino acid breakdown
Homocysteine S_methyltransferase	EC 2.1.1.10	amino acid breakdown
5_methyltetrahydrofolate__homocysteine methyltransferase	EC 2.1.1.13	amino acid breakdown
DNA cytosine_5__methyltransferase	EC 2.1.1.37	amino acid breakdown
homoserine O_succinyltransferase	EC 2.3.1.46	amino acid breakdown
putrescine aminopropyltransferase spermidine synthase	EC 2.5.1.16	amino acid breakdown
S_adenosylmethionine synthetase	EC 2.5.1.6	amino acid breakdown
Gamma_aminobutyratealpha_ketoglutarate aminotransferase	EC 2.6.1.19	amino acid breakdown
LL_diaminopimelate aminotransferase	EC 2.6.1.83	amino acid breakdown
L_aspartate semialdehyde sulfurtransferase	EC 2.8.1.16	amino acid breakdown
5prime_methylthioadenosine nucleosidase	EC 3.2.2.16	amino acid breakdown
S_adenosylhomocysteine nucleosidase	EC 3.2.2.9	amino acid breakdown
1_aminocyclopropane_1_carboxylate deaminase	EC 3.5.99.7	amino acid breakdown
valine decarboxylase leucine decarboxylase	EC 4.1.1.14	amino acid breakdown
Glutamate decarboxylase	EC 4.1.1.15	amino acid breakdown
diaminopimelate decarboxylase	EC 4.1.1.20	amino acid breakdown
adenosylmethionine decarboxylase	EC 4.1.1.50	amino acid breakdown
2_oxoglutarate decarboxylase	EC 4.1.1.71	amino acid breakdown
4_hydroxy_tetrahydrodipicolinate Synthase	EC 4.3.3.7	amino acid breakdown
Cystathionine beta_lyase	EC 4.4.1.13	amino acid breakdown
D_cysteine desulfhydrase	EC 4.4.1.15	amino acid breakdown
S_ribosylhomocysteine lyase	EC 4.4.1.21	amino acid breakdown
Cystathionine beta_lyase	EC 4.4.1.8	amino acid breakdown
diaminopimelate epimerase	EC 5.1.1.7	amino acid breakdown
Adenosylhomocysteinase	EC 3.13.2.1	amino acid breakdown amino acid synthesis
Adenosylhomocysteinase	EC 3.3.1.1	amino acid breakdown amino acid synthesis
D_alanine2_oxoglutarate aminotransferase	EC 2.6.1.21	amino acid breakdown D amino acid metabolism
Homoserine dehydrogenase	EC 1.1.1.3	amino acid breakdown glycine_serine_threonine
Asparate_semialdehyde dehydrogenase	EC 1.2.1.11	amino acid breakdown glycine_serine_threonine
Serine__glyoxylate aminotransferase	EC 2.6.1.45	amino acid breakdown glycine_serine_threonine
Homoserine kinase	EC 2.7.1.39	amino acid breakdown glycine_serine_threonine
Theonine ammonia lyase	EC 4.3.1.19	amino acid breakdown glycine_serine_threonine
aspartokinase	EC 2.7.2.4	amino acid breakdown glycine_serine_threonine L_Asparate centric
L_aspartate beta_decarboxylase	EC 4.1.1.12	amino acid breakdown glycine_serine_threonine L_aspartate centric
Threonine synthase	EC 4.2.3.1	amino acid breakdown glycine_serine_threonine vitamin B6 synthesis
Succinate_semialdehyde dehydrogenase NADP	EC 1.2.1.16	amino acid breakdown polyamine _ arginine breakdown
Succinate_semialdehyde dehydrogenase NAD	EC 1.2.1.24	amino acid breakdown polyamine _ arginine breakdown
Succinate_semialdehyde dehydrogenase NADP	EC 1.2.1.79	amino acid breakdown polyamine _ arginine breakdown
spermine synthase spermidine aminopropyltransferase	EC 2.5.1.22	amino acid breakdown polyamine _ arginine breakdown
5_carboxymethyl_2_hydroxymuconate delta_isomerase	EC 5.3.3.10	amino acid breakdown tyrosine
UDP_N_acetyl_D_mannosamine dehydrogenase	EC 1.1.1.336	amino acid nucleotide sugar metabolism
N_acetylneuraminate lyase	EC 4.1.3.3	amino acid nucleotide sugar metabolism
N_acetylmannosamine_6_phosphate 2_epimerase	EC 5.1.3.9	amino acid nucleotide sugar metabolism
UDP_glucuronic acid oxidase UDP_4_keto_hexauronic acid decarboxylating	EC 1.1.1.305	amino acid nucleotide sugar metabolism lipid modification
serine O_acetyltransferase	EC 2.3.1.30	amino acid synthesis
Cysteine synthase	EC 2.5.1.47	amino acid synthesis
O_succinylhomoserine sulfhydrylase	EC 2.5.1.48	amino acid synthesis
O_acetylhomoserine sulfhydrylase	EC 2.5.1.49	amino acid synthesis
Alanine transaminase	EC 2.6.1.2	amino acid synthesis
D_serineorD_alanineorglycine transporter	NA	amino acid transport
Glutamine ABC transporter ATP_binding protein GlnQ	NA	amino acid transport
Glutamine ABC transporter permease protein GlnP	NA	amino acid transport
Glutamine ABC transporter substrate_binding protein GlnH	NA	amino acid transport
Glutamine ABC transporter substrate_binding protein GlnH	NA	amino acid transport
Lysine_specific permease	NA	amino acid transport
Arginine ABC transporter ATP_binding protein ArtP	NA	amino acid transport
Arginine ABC transporter permease protein ArtM	NA	amino acid transport
Arginine ABC transporter permease protein ArtQ	NA	amino acid transport
Arginine ABC transporter substrate_binding protein ArtI	NA	amino acid transport
Arginine ABC transporter substrate_binding protein ArtJ	NA	amino acid transport
Aromatic amino acid transport protein AroP	NA	amino acid transport
Methionine ABC transporter ATP_binding protein	NA	amino acid transport
Methionine ABC transporter permease protein	NA	amino acid transport
Methionine ABC transporter substrate_binding protein	NA	amino acid transport
Histidine ABC transporter ATP_binding protein HisP	TC 3.A.1.3.1	amino acid transport
Histidine ABC transporter permease protein HisM	TC 3.A.1.3.1	amino acid transport
Histidine ABC transporter permease protein HisQ	TC 3.A.1.3.1	amino acid transport
Histidine ABC transporter substrate_binding protein HisJ	TC 3.A.1.3.1	amino acid transport
Lysine_arginine_ornithine_binding ABC transporter substrate_binding protein ArgT	TC 3.A.1.3.1	amino acid transport
Glutamateoraspartate ABC transporter permease protein GltJ	TC 3.A.1.3.4	amino acid transport
Branched_chain amino acid ABC transporter ATP_binding protein LivF	TC 3.A.1.4.1	amino acid transport
Branched_chain amino acid ABC transporter ATP_binding protein LivG	TC 3.A.1.4.1	amino acid transport
Branched_chain amino acid ABC transporter permease protein LivH	TC 3.A.1.4.1	amino acid transport
Branched_chain amino acid ABC transporter permease protein LivM	TC 3.A.1.4.1	amino acid transport
Branched_chain amino acid ABC transporter substrate_binding protein LivJ	TC 3.A.1.4.1	amino acid transport
Branched_chain amino acid ABC transporter substrate_binding protein LivJ	TC 3.A.1.4.1	amino acid transport
Branched_chain amino acid transport ATP_binding protein LivF	TC 3.A.1.4.1	amino acid transport
Branched_chain amino acid transport ATP_binding protein LivG	TC 3.A.1.4.1	amino acid transport
Branched_chain amino acid transport system permease protein LivH	TC 3.A.1.4.1	amino acid transport
Branched_chain amino acid transport system permease protein LivK	TC 3.A.1.4.1	amino acid transport
Branched_chain amino acid transport system permease protein LivM	TC 3.A.1.4.1	amino acid transport
Branched_chain amino acid transport system permease protein LivO	TC 3.A.1.4.1	amino acid transport
ABC transporter ATP_binding protein PebC permease protein substrate binding protein cluster 3 basic aaorglutamineoropines	NA	amino acid transport nutrient transport
p_nitrobenzoate reductase	NA	aminobenzoate degradation
Catalase KatE	EC 1.11.1.6	aminobenzoate degradation tryptophan metabolism
Superoxide reductase	EC 1.15.1.2	anaerobic oxygen detoxification
Chloramphenicol acetyltransferase	EC 2.3.1.28	antibiotics and antibiotics resistance
Beta_lactamase	EC 3.5.2.6	antibiotics and antibiotics resistance
Tetracycline resistance protein TetW	NA	antibiotics and antibiotics resistance
Arabinose 5_phosphate isomerase	EC 5.3.1.13	arabinose utilization or Lipopolysaccharide biosynthesis
Indolepyruvate oxidoreductase subunit IorA	EC 1.2.7.8	archaea metabolism
Gamma_glutamyl phosphate reductase	EC 1.2.1.41	arginine _proline synthesis
Glutamate 5_kinase	EC 2.7.2.11	arginine _proline synthesis
N_succinylornithine carbamoyltransferase	EC 2.1.3.11	arginine biosynthesis
N_succinyl_L_citrulline deacetylase	NA	arginine biosynthesis
N_succinylglutamate kinase	NA	arginine biosynthesis
N_succinyl_gamma_glutamyl_phosphate reductase	NA	arginine biosynthesis arginine utilization
N_succinyl_L_citrullineglutamate succinyltransferase	NA	arginine biosynthesis arginine utilization
N_succinylornithine aminotransferase	NA	arginine biosynthesis arginine utilization
N_acetyl_gamma_glutamyl_phosphate reductase	EC 1.2.1.38	arginine synthesis
acetylornithine carbamoyltransferase	EC 2.1.3.9	arginine synthesis
amino_acid N_acetyltransferase N_acetylglutamate synthase	EC 2.3.1.1	arginine synthesis
L_glutamate_5_semialdehyde N_acetyltransferase	EC 2.3.1.271	arginine synthesis
Glutamate N_acetyltransferase	EC 2.3.1.35	arginine synthesis
acetylornithine transaminase	EC 2.6.1.11	arginine synthesis
acetylglutamate kinase N_acetylglutamate 5_phosphotransferase	EC 2.7.2.8	arginine synthesis
acetylornithine deacetylase	EC 3.5.1.16	arginine synthesis
argininosuccinate lyase	EC 4.3.2.1	arginine synthesis
argininosuccinate synthase	EC 6.3.4.5	arginine synthesis
cinnamoyl ester hydrolase	NA	aromatic compound breakdown
Arseniteorantimonite pump_driving ATPase ArsA	EC 3.6.3.16	arsenic resistance
Arseniteorantimonite pump_driving ATPase ArsA	EC 7.3.2.7	arsenic resistance
Arsenic metallochaperone ArsD transfers trivalent metalloids to ArsAB pump	NA	arsenic resistance
2_dehydro_3_deoxyglucarate aldolase	EC 4.1.2.20	Ascorbate and aldarate metabolism
D_galactarate dehydratase	EC 4.2.1.42	Ascorbate and aldarate metabolism
Adenylate kinase	EC 2.7.4.3	ATP synthesis
Pyrophosphate_energized proton pump inorganic diphosphatase	EC 3.6.1.1	ATP synthesis
ATP synthase F0 sector subunit a	NA	ATP synthesis
ATP synthase F0 sector subunit b	NA	ATP synthesis
ATP synthase F0 sector subunit c	NA	ATP synthesis
Cardiolipin synthase bacterial type ClsA	NA	ATP synthesis
ATP synthase alpha beta delta epsilon gamma chains F0 sector subunits a b c V_type ATP synthase subunits A B C D E F G_H I K	EC 3.6.3.14	ATP synthesis ATP synthesis _ proton or ion pump
ATP synthase alpha beta delta epsilon gamma chains F0 sector subunits a b c V_type ATP synthase subunits A B C D E F G_H I K	EC 7.1.2.2	ATP synthesis ATP synthesis _ proton or ion pump
NADH ubiquinone oxidoreductase chains A _ N EC 1.6.5.3	EC 1.6.5.3	Bacterial respiratory complex I NADH into proton motive force
Methylcrotonyl_CoA carboxylase biotin_containing subunit	EC 6.4.1.4	BCAA breakdown
S_methylmalonyl_CoA decarboxylase sodium_transporting	EC 7.2.4.3	BCAA breakdown
Acetoacetyl_CoA synthetase	EC 6.2.1.16	BCAA breakdown _ synthesis
3_isopropylmalate dehydrogenase	EC 1.1.1.85	BCAA synthesis
3_isopropylmalate dehydrogenase	EC 1.1.1.85	BCAA synthesis
2_isopropylmalate synthase	EC 2.3.3.13	BCAA synthesis
3_isopropylmalate dehydratase small large subunits	EC 4.2.1.33	BCAA synthesis
3_isopropylmalate dehydratase large subunit	EC 4.2.1.33	BCAA synthesis
3_isopropylmalate dehydratase small subunit	EC 4.2.1.33	BCAA synthesis
3_isopropylmalate dehydratase large subunit	NA	BCAA synthesis
3_isopropylmalate dehydratase small subunit	NA	BCAA synthesis
Benzoyl_CoA reductase subunit BadE	EC 1.3.7.8	benzoate degradation
Benzoyl_CoA reductase subunit BadE	EC 1.3.99.15	benzoate degradation
4_hydroxybenzoyl_CoA thioesterase	EC 3.1.2.23	benzoate degradation
Aliphatic amidase AmiE	EC 3.5.1.4	benzoate degradation
Acylphosphate phosphohydrolase	EC 3.6.1.7	benzoate degradation
4_carboxymuconolactone decarboxylase	EC 4.1.1.44	benzoate degradation
Muconate cycloisomerase	EC 5.5.1.1	benzoate degradation
4_hydroxy_2_oxovalerate aldolase	EC 4.1.3.39	benzoate degradation aromatic aa breakdown
3_ketoacyl_CoA thiolase	EC 2.3.1.16	beta oxidation
7_alpha_hydroxysteroid dehydrogenase	EC 1.1.1.159	bile acid modification
Choloylglycine hydrolase	EC 3.5.1.24	bile acid modification
Na dependent transporterSodium Bile acid symporter family	NA	bile acid transport
Porphobilinogen deaminase	EC 2.5.1.61	bile breakdown
8_amino_7_oxononanoate synthase	EC 2.3.1.47	biotin
Adenosylmethionine_8_amino_7_oxononanoate aminotransferase	EC 2.6.1.62	biotin
Biotin synthase	EC 2.8.1.6	biotin
Dethiobiotin synthase BioD	EC 6.3.3.3	biotin
Biotin carboxylase of acetyl_CoA carboxylase	EC 6.3.4.14	biotin metabolism
Biotin synthesis protein BioC	NA	biotin synthesis
2_hydroxy_6_oxo_6_phenylhexa_24_dienoate reductase	EC 1.3.1.40	biphenyl degradation
26_dioxo_6_phenylhexa_3_enoate hydrolase	EC 3.7.1.8	biphenyl degradation
2_Hydroxy_6_Oxo_6_Phenylhexa_24_Dienoate hydrolase	NA	biphenyl degradation
Aminopeptidase C_ bleomycin hydrolase	EC 3.4.22.40	bleomicin resistance
2_haloalkanoic acid dehalogenase	EC 3.8.1.2	breakdown aromatic compounds
Alfa_L_rhamnosidase	EC 3.2.1.40	breakdown of flavonoids
3_3_hydroxyphenylpropanoate hydroxylase	EC 1.14.13.127	breakdown phenylalanine breakdown aromatic compounds
23_dihydroxy_23_dihydro_phenylpropionate dehydrogenase	EC 1.3.1.87	breakdown phenylalanine breakdown aromatic compounds
2_hydroxy_6_oxonona_24_dienedioate hydrolase	EC 3.7.1.14	breakdown phenylalanine breakdown aromatic compounds
24_dihydroxyhept_2_ene_17_dioic acid aldolase	EC 4.1.2.52	breakdown phenylalanine breakdown aromatic compounds
2_keto_4_pentenoate hydratase	EC 4.2.1.80	breakdown phenylalanine breakdown aromatic compounds
3_phenylpropionate dioxygenase ferredoxin subunit	NA	breakdown phenylalanine breakdown aromatic compounds
Acyl_CoAacetate CoA_transferase alpha subunit	EC 2.8.3.8	butyrate metabolism
4_hydroxybutyrate coenzyme A transferase	NA	butyrate metabolism
Electron bifurcating butyryl_CoA dehydrogenase electron transfer flavoprotein alpha	NA	butyrate metabolism
Electron bifurcating butyryl_CoA dehydrogenase electron transfer flavoprotein beta	NA	butyrate metabolism
Electron bifurcating butyryl_CoA dehydrogenase NAD ferredoxin	NA	butyrate metabolism
3_hydroxybutyryl_CoA dehydrogenase	EC 1.1.1.157	butyrate synthesis
3_hydroxyacyl_CoA dehydrogenase	EC 1.1.1.35	butyrate synthesis
acetoacetyl_CoA reductase	EC 1.1.1.36	butyrate synthesis
butanal dehydrogenase	EC 1.2.1.57	butyrate synthesis
enoyl_acyl_carrier protein reductase or trans_2_enoyl_CoA reductase	EC 1.3.1.44	butyrate synthesis
Crotonyl_CoA reductase	EC 1.3.1.86	butyrate synthesis
enoyl_acyl_carrier protein reductase or trans_2_enoyl_CoA reductase	EC 1.3.1.9	butyrate synthesis
butyryl_CoA dehydrogenase	EC 1.3.99.2	butyrate synthesis
Phosphate butyryltransferase	EC 2.3.1.19	butyrate synthesis
Butyrate kinase	EC 2.7.2.7	butyrate synthesis
Succinyl_CoA3_ketoacid_coenzyme A transferase subunit B	EC 2.8.3.5	butyrate synthesis
Butyrate_acetoacetate CoA_transferase subunits A and B	EC 2.8.3.9	butyrate synthesis
enoyl_CoA hydratase	EC 4.2.1.17	butyrate synthesis
3_hydroxybutyryl_CoA dehydratase	EC 4.2.1.55	butyrate synthesis
3_hydroxybutyryl_CoA epimerase	EC 5.1.2.3	butyrate synthesis
butyryl_CoA dehydrogenase_electron_transferring flavoprotein complex Bcd_EtfAB	NA	butyrate synthesis
phosphate acyltransferase PlsX	NA	butyrate synthesis
butyryl_CoA dehydrogenase Short_chain acyl_CoA dehydrogenase	EC 1.3.8.1	butyrate synthesis Malonyl CoA or Lactate or succinate to propanoate
acetyl_CoA C_acetyltransferase	EC 2.3.1.9	butyrate synthesis terpenoid backbone
Rubisco	EC 4.1.1.39	carbon fixation
Carbonic anhydrase	EC 4.2.1.1	carbonate production
Crotonobetainyl_CoA dehydrogenase	EC 1.3.99._	carnithine metabolism
Crotonobetainyl_CoAcarnitine CoA_transferase	EC 2.8.3.21	carnithine metabolism
Uncharacterized fimbrial_like protein YehA	NA	cell adhesion
Rod shape_determining protein MreB	NA	cell shape
Rod shape_determining protein MreC	NA	cell shape
Rod shape_determining protein RodA	NA	cell shape
Tyrosine_protein kinase	EC 2.7.10.2	cell signaling
Capsular polysaccharide export system inner membrane protein KpsE	NA	cell surface molecule
Capsular polysaccharide ABC transporter ATP_binding protein KpsT	NA	cell surface molecule
Capsular polysaccharide ABC transporter permease protein KpsM	NA	cell surface molecule
Capsular polysaccharide biosynthesisorexport periplasmic protein WcbC	NA	cell surface molecule
Lysozyme	EC 3.2.1.17	cell wall breakdown proteoglycan hydrolysis
UDP_N_acetylmuramate dehydrogenase	EC 1.1.1.158	cell wall breakdown and synthesis
UDP_N_acetylmuramate dehydrogenase	EC 1.3.1.98	cell wall breakdown and synthesis
glucosamine_1_phosphate N_acetyltransferase	EC 2.3.1.157	cell wall breakdown and synthesis
UDP_N_acetylglucosamine diphosphorylase N_acetylglucosamine_1_phosphate uridyltransferase	EC 2.5.1.7	cell wall breakdown and synthesis
glutamine___fructose_6_phosphate transaminase L_glutamineD_fructose_6_phosphate isomerase	EC 2.6.1.16	cell wall breakdown and synthesis
aka N_acetylglucosamine_1_phosphate uridyltransferase	EC 2.7.7.23	cell wall breakdown and synthesis
Sialidase	EC 3.2.1.18	cell wall breakdown and synthesis
N_acetylmuramoyl_L_alanine amidase	EC 3.5.1.28	cell wall breakdown and synthesis
Soluble lytic murein transglycosylase	NA	cell wall breakdown and synthesis
N_acylglucosamine 2_epimerase	EC 5.1.3.8	cell wall breakdown and synthesis
Membrane protein insertion efficiency factor YidD	NA	cell wall breakdown and synthesis
Membrane_bound lytic murein transglycosylase B	NA	cell wall breakdown and synthesis
Membrane_bound lytic murein transglycosylase D	NA	cell wall breakdown and synthesis
N_Acetyl_D_glucosamine_6_phosphate amidohydrolase N_acetylglucosamine_6_phosphate deacetylase	EC 3.5.1.25	cell wall breakdown and synthesis glycoproteinorcell wall breakdown
glucosamine_6_phosphate deaminase Glucosamine_6_P deaminase	EC 3.5.99.6	cell wall breakdown and synthesis glycoproteinorcell wall breakdown
glucosamine_6_phosphate deaminase	EC 3.5.99.6	cell wall breakdown and synthesis glycoproteinorcell wall breakdown
phosphoglucosamine mutase	EC 5.4.2.10	cell wall breakdown and synthesis glycoproteinorcell wall breakdown
UDP_N_acetylglucosamine diphosphorylase phosphoribosyl_ATP diphosphatase	EC 3.6.1.31	cell wall breakdown and synthesis histidine synthesis
N_acetylmannosaminyltransferase	EC 2.4.1.187	cell wall synthesis
Major fimbrial subunit StfA	NA	cell_cell interactions
mannose_specific adhesin FimH	NA	cell_cell interactions
PTS system cellobiose_specific IIA component	EC 2.7.1.205	cellobiose transport
PTS system cellobiose_specific IIB component	EC 2.7.1.205	cellobiose transport
Chaperone protein ClpB ATP_dependent unfoldase	NA	chaperone
Chitinase	EC 3.2.1.14	chitin hydrolysis
Chitin binding protein	NA	chitin hydrolysis
Choline_sulfatase	EC 3.1.6.6	choline utilization
Choline trimethylamine_lyase Choline trimethylamine_lyase activating enzyme Choline permease LicB	EC 4.3.99.4	choline utilization
Choline binding protein A	NA	choline utilization
Choline permease LicB	NA	choline utilization
Isocitrate dehydrogenase NAD	EC 1.1.1.41	citrate metabolism
Isocitrate dehydrogenase NADP	EC 1.1.1.42	citrate metabolism
Trans_aconitate 2_methyltransferase	EC 2.1.1.144	citrate metabolism
Aconitate hydratase	EC 4.2.1.3	citrate metabolism
Flavoredoxin	NA	co_factor
flavoredoxin	NA	co_factor
Rubrerythrin	NA	co_factor
rubrerythrin	NA	co_factor
CoA_disulfide reductase	EC 1.8.1.14	CoA metabolism
Acyl carrier protein phosphodiesterase	EC 3.1.4.14	CoA metabolism
Holo_acyl_carrier_protein synthase	EC 2.7.8.7	CoA metabolism fatty acid metabolism
Duplicated ATPase component CbrU of energizing module of predicted cobalamin ECF transporter	NA	cobalamin metabolism
Substrate_specific component CbrT of predicted cobalamin ECF transporter	NA	cobalamin metabolism
Cobalt_zinc_cadmium resistance protein	NA	cobalt zinc resistance
Conjugative transposon protein TraQ	NA	Conjugation
Conjugative transposon protein TraN	NA	Conjugation
Acyl_phosphateglycerol_3_phosphate O_acyltransferase PlsY	NA	conversion of acyl_acyl carrier protein to acylphosphate
Aldehyde reductase	EC 1.1.1.21	conversion of monosaccharide to sugar alcohol
Ribonucleotide reductase of class Ib aerobic alpha subunit	EC 1.17.4.1	convert ribonucleoside to deoxyribonucleosides
Cytoplasmic copper homeostasis protein CutC	NA	Copper metabolism
Ferrous iron transporter_associated protein FeoA or Ferrous iron transporter FeoB	NA	Copper metabolism
Ferrous iron transporter_associated protein FeoA or Ferrous iron transporter FeoB	NA	Copper metabolism
CopperI chaperone CopZ	NA	Copper metabolism
Copper_translocating P_type ATPase	EC 3.6.3.4	copper transport
Copper_translocating P_type ATPase	EC 7.2.2.9	copper transport
Creatinine amidohydrolase	EC 3.5.2.10	creatinine _ creatin metabolism
S_adenosylhomocysteine deaminase	EC 3.5.4.28	cysteine and methionine metabolism
Methylthioadenosine deaminase	EC 3.5.4.31	cysteine and methionine metabolism
S_methyl_5_thioribose_1_phosphate isomerase	EC 5.3.1.23	cysteine and methionine metabolism
Cytochrome c heme lyase subunit CcmH	NA	cytochrome C synthesis
Cytochrome c heme lyase subunit CcmL	NA	cytochrome C synthesis
Cytochrome c_type biogenesis protein CcmC putative heme lyase for CcmE	NA	cytochrome C synthesis
Cytochrome c_type biogenesis protein CcmD interacts with CcmCE	NA	cytochrome C synthesis
Cytochrome c_type protein NapC	NA	cytochrome C synthesis
D_proline reductase 26 kDa subunit	EC 1.21.4.1	D amino acid metabolism
24_diaminopentanoate dehydrogenase	EC 1.4.1.12	D amino acid metabolism
D_aspartate oxidase	EC 1.4.3.1	D amino acid metabolism
D_glutamateD_aspartate oxidase	EC 1.4.3.15	D amino acid metabolism
D_serine hydrolase	EC 4.3.1.18	D amino acid metabolism
Alanine racemase	EC 5.1.1.1	D amino acid metabolism
Ornithine racemase	EC 5.1.1.12	D amino acid metabolism
serine racemase	EC 5.1.1.18	D amino acid metabolism
Proline racemase	EC 5.1.1.4	D amino acid metabolism
D_Ornithine 45_aminomutase E subunit	EC 5.4.3.5	D amino acid metabolism
D_alanine___D_alanine ligase alaninealanine ligase ADP_forming	EC 6.3.2.4	D amino acid metabolism
2_amino_4_ketopentanoate thiolase beta subunit	NA	D amino acid metabolism
Arsenate reductase	EC 1.20.4.1	detoxification
S_formylglutathione hydrolase	EC 3.1.2.12	detoxification
Oligopeptide ABC transporter ATP_binding protein OppD	TC 3.A.1.5.1	dipeptide transport
Oligopeptide ABC transporter ATP_binding protein OppF	TC 3.A.1.5.1	dipeptide transport
Dipeptide ABC transporter permease protein DppB	TC 3.A.1.5.2	dipeptide transport
Dipeptide ABC transporter permease protein DppC	TC 3.A.1.5.2	dipeptide transport
Dipeptide ABC transporter substrate_binding protein DppA	TC 3.A.1.5.2	dipeptide transport
Dipeptide transport system permease protein DppA	TC 3.A.1.5.2	dipeptide transport
Dipeptide transport system permease protein DppB	TC 3.A.1.5.2	dipeptide transport
Dipeptide transport system permease protein DppC	TC 3.A.1.5.2	dipeptide transport
Dipeptide transport system permease protein DppD	TC 3.A.1.5.2	dipeptide transport
Dipeptide transport system permease protein DppE	TC 3.A.1.5.2	dipeptide transport
Dipeptide_binding ABC transporter periplasmic substrate_binding component	TC 3.A.1.5.2	dipeptide transport
Maltoseormaltodextrin ABC transporter substrate binding periplasmic protein MalE	NA	disaccharide transport
Maltoseormaltodextrin ABC transporter permease protein MalF	NA	disaccharide transport
Maltoseormaltodextrin ABC transporter permease protein MalG	NA	disaccharide transport
Sucrose phosphorylase	EC 2.4.1.7	disaccharide utilization
Sucrose_6_phosphate hydrolase	EC 3.2.1.26	disaccharide utilization trehalose metabolism
Sucrose_6_phosphate hydrolase	EC 3.2.1.B3	disaccharide utilization trehalose metabolism
Alpha_ketoglutarate_dependent dioxygenase AlkB	EC 1.14.11.33	DNA repair
Methylphosphotriester_DNA__protein_cysteine S_methyltransferase	EC 2.1.1.63	DNA repair
AorG_specific adenine glycosylase	EC 3.2.2._	DNA repair
SOS_response repressor and protease LexA	EC 3.4.21.88	DNA repair
DNA internalization_related competence protein ComECorRec2	NA	DNA utilization
NAD_reducing hydrogenase subunit HoxF	EC 1.12.1.2	electron transfer
Periplasmic FeFe hydrogenase large subunit	EC 1.12.7.2	electron transfer
Na_translocating NADH_quinone reductase subunit F	EC 1.6.5._	electron transfer
Na_translocating NADH_quinone reductase subunit E	EC 1.6.5._	electron transfer
Na_translocating NADH_quinone reductase subunit D	EC 1.6.5._	electron transfer
Na_translocating NADH_quinone reductase subunit C	EC 1.6.5._	electron transfer
Na_translocating NADH_quinone reductase subunit B	EC 1.6.5._	electron transfer
Na_translocating NADH_quinone reductase subunit A	EC 1.6.5._	electron transfer
Quinone oxidoreductase	EC 1.6.5.5	electron transfer
Na_translocating NADH_quinone reductase subunits A_F	EC 1.6.5.8	electron transfer
NADH dehydrogenase NADHubiquinone reductase	EC 1.6.99.3	electron transfer
Fe_S OXIDOREDUCTASE	EC 1.8._._	electron transfer
Cytochrome c_type biogenesis protein DsbD protein_disulfide reductase	EC 1.8.1.8	electron transfer
NADHubiquinone reductase	EC 7.1.1.2	electron transfer
Thioredoxin	NA	electron transfer
FeFe_hydrogenase maturation protein HydE	NA	electron transfer
FeFe_hydrogenase maturation protein HydF	NA	electron transfer
NiFe hydrogenase metallocenter assembly protein HypC	NA	electron transfer
NiFe hydrogenase metallocenter assembly protein HypD	NA	electron transfer
NiFe hydrogenase metallocenter assembly protein HypE	NA	electron transfer
NiFe hydrogenase metallocenter assembly protein HypF	NA	electron transfer
NiFe hydrogenase nickel incorporation protein HypA	NA	electron transfer
NiFe hydrogenase nickel incorporation_associated protein HypB	NA	electron transfer
Electron transfer flavoprotein alpha subunit	NA	Electron transfer
Electron transfer flavoprotein beta subunit	NA	Electron transfer
Electron transport complex protein RnfA	NA	Electron transfer
Electron transport complex protein RnfB	NA	Electron transfer
Electron transport complex protein RnfC	NA	Electron transfer
Electron transport complex protein RnfD	NA	Electron transfer
Electron transport complex protein RnfE	NA	Electron transfer
Electron transport complex protein RnfG	NA	Electron transfer
ferredoxin	NA	electron transfer
Ferredoxin	NA	electron transfer
2Fe_2S ferredoxin family protein	NA	electron transfer
Fe_S oxidoreductase	NA	electron transfer
Flavodoxin	NA	electron transfer
Flavoprotein	NA	electron transfer
Rubredoxin	NA	electron transfer
Succinate dehydrogenase cytochrome b subunit	NA	electron transfer
Electron transfer flavoprotein alpha subunit ECFixB	NA	electron transfer
Electron transfer flavoprotein_quinone oxidoreductase ECFixC	NA	electron transfer
Electron transfer flavoprotein_quinone oxidoreductase YgcN	NA	electron transfer
NiFe hydrogenase metallocenter assembly protein HypC	NA	electron transfer
NiFe hydrogenase metallocenter assembly protein HypE	NA	electron transfer
NiFe hydrogenase nickel incorporation protein HypA	NA	electron transfer
NiFe hydrogenase nickel incorporation_associated protein HypB	NA	electron transfer
Na_translocating NADH_quinone reductase subunit A	NA	electron transfer
Na_translocating NADH_quinone reductase subunit B	NA	electron transfer
Na_translocating NADH_quinone reductase subunit C	NA	electron transfer
Na_translocating NADH_quinone reductase subunit D	NA	electron transfer
Na_translocating NADH_quinone reductase subunit E	NA	electron transfer
Na_translocating NADH_quinone reductase subunit F	NA	electron transfer
UDP_glucuronate 5prime_epimerase	EC 5.1.3.12	enzyme does not really exist _ see KEGG
Phosphate acetyltransferase ethanolamine utilization_specific	EC 2.3.1.8	ethanolamine utilization
Ethanolamine operon regulatory protein	NA	ethanolamine utilization
Ethanolamine permease	NA	ethanolamine utilization
Ethanolamine utilization polyhedral_body_like protein EutK	NA	ethanolamine utilization
Ethanolamine utilization polyhedral_body_like protein EutL	NA	ethanolamine utilization
Ethanolamine utilization polyhedral_body_like protein EutM	NA	ethanolamine utilization
Ethanolamine utilization polyhedral_body_like protein EutN	NA	ethanolamine utilization
Ethanolamine utilization polyhedral_body_like protein EutS	NA	ethanolamine utilization
Ethanolamine utilization protein EutA	NA	ethanolamine utilization
Ethanolamine utilization protein EutG	NA	ethanolamine utilization
Ethanolamine utilization protein EutJ	NA	ethanolamine utilization
Ethanolamine utilization protein EutP	NA	ethanolamine utilization
Ethanolamine utilization protein EutQ	NA	ethanolamine utilization
Alkyldihydroxyacetonephosphate synthase	EC 2.5.1.26	ether lipid metabolism
Acyl_CoA dehydrogenase	EC 1.3.8.7	fatty acid breakdown _ BC aa breakdown
Acyl_CoA dehydrogenase	NA	fatty acid breakdown _ BC aa breakdown
24_dienoyl_CoA reductase NADPH	EC 1.3.1.34	fatty acid synthesis
3_oxoacyl_acyl_carrier_protein synthase KASII	EC 2.3.1.179	Fatty acid synthesis
Malonyl CoA_acyl carrier protein transacylase	EC 2.3.1.39	fatty acid synthesis
FIG138576 3_oxoacyl_ACP synthase	EC 2.3.1.41	fatty acid synthesis
3_oxoacyl_acyl_carrier_protein synthase KASI	EC 2.3.1.41	fatty acid synthesis
3_hydroxyacyl_acyl_carrier_protein dehydratase FabZ form	EC 4.2.1.59	fatty acid synthesis
Acyl_acyl_carrier_protein synthetase	EC 6.2.1.20	fatty acid synthesis
Long_chain_fatty_acid__CoA ligase	EC 6.2.1.3	fatty acid synthesis
Acyl carrier protein	NA	fatty acid synthesis
Acyl carrier protein ACP1	NA	fatty acid synthesis
Acyl carrier protein ACP2	NA	fatty acid synthesis
3_oxoacyl_acyl_carrier protein reductase FadG	EC 1.1.1.100	fatty acid synthesis biotin
Ferric enterobactin transport ATP_binding protein FepC	TC 3.A.1.14.2	Fe transport
Ferric enterobactin transport system permease protein FepD	TC 3.A.1.14.2	Fe transport
Ferric enterobactin transport system permease protein FepG	TC 3.A.1.14.2	Fe transport
Ferric hydroxamate ABC transporter ATP_binding protein FhuC	TC 3.A.1.14.3	Fe transport
Ferric hydroxamate ABC transporter periplasmic substrate binding protein FhuD	TC 3.A.1.14.3	Fe transport
Ferric hydroxamate ABC transporter permease component FhuB	TC 3.A.1.14.3	Fe transport
Dihydroflavonol_4_reductase	EC 1.1.1.219	flavonal metabolism
Quercetin 23_dioxygenase	EC 1.13.11.24	flavonol utilization
510_methylenetetrahydrofolate reductase	EC 1.5.1.20	folate
Dihydrofolate reductase	EC 1.5.1.3	folate
Dihydropteridine reductase	EC 1.5.1.34	folate
Methylenetetrahydrofolate dehydrogenase NADP	EC 1.5.1.5	folate
NADPH_dependent 7_cyano_7_deazaguanine reductase	EC 1.7.1.13	folate
Dihydropteroate synthase	EC 2.5.1.15	folate
Para_aminobenzoate synthase amidotransferase component	EC 2.6.1.85	folate
Para_aminobenzoate synthase aminase component	EC 2.6.1.85	folate
2_amino_4_hydroxy_6_hydroxymethyldihydropteridine diphosphokinase	EC 2.7.6.3	folate
Formyltetrahydrofolate deformylase	EC 3.5.1.10	folate
GTP cyclohydrolase I	EC 3.5.4.16	folate
Methenyltetrahydrofolate cyclohydrolase	EC 3.5.4.9	folate
Dihydroneopterin aldolase	EC 4.1.2.25	folate
6_carboxy_5678_tetrahydropterin synthase	EC 4.1.2.50	folate
Aminodeoxychorismate lyase	EC 4.1.3.38	folate
7_carboxy_7_deazaguanine synthase	EC 4.3.99.3	folate
Dihydrofolate synthase	EC 6.3.2.12	folate
Dihydrofolate synthase	EC 6.3.2.12	folate
Folylpolyglutamate synthase	EC 6.3.2.17	folate
5_formyltetrahydrofolate cyclo_ligase	EC 6.3.3.2	folate
7_cyano_7_deazaguanine synthase	EC 6.3.4.20	folate
monofunctional C1_tetrahydrofolate synthase	EC 6.3.4.3	folate
Substrate_specific component FolT of folate ECF transporter	NA	folate
Aminobenzoyl_glutamate transport protein	NA	folate
Formate dehydrogenase	EC 1.17.1.9	formate breakdown
Formate efflux transporter FocA	NA	formate transport
Formate efflux transporter family	TC 2.A.44	formate transport
Sorbitol dehydrogenase	EC 1.1.1.14	fructose and mannose
Sorbitol_6_phosphate 2_dehydrogenase	EC 1.1.1.140	fructose and mannose
Mannitol_1_phosphate 5_dehydrogenase	EC 1.1.1.17	fructose and mannose
Î²_14_D_mannosyl_N_acetyl_D_glucosamine phosphorylase	EC 2.4.1.320	fructose and mannose
fructokinase	EC 2.7.1.4	fructose and mannose
Rhamnulokinase	EC 2.7.1.5	fructose and mannose
L_fuculokinase	EC 2.7.1.51	fructose and mannose
L_fucose kinase	EC 2.7.1.52	fructose and mannose
1_phosphofructokinase	EC 2.7.1.56	fructose and mannose
mannokinase	EC 2.7.1.7	fructose and mannose
Mannose_1_phosphate guanylyltransferase GDP	EC 2.7.7.22	fructose and mannose
fructan beta_fructosidase	EC 3.2.1.80	fructose and mannose
ADP_sugar pyrophosphatase	EC 3.6.1.21	fructose and mannose
L_fuculose phosphate aldolase	EC 4.1.2.17	fructose and mannose
Rhamnulose_1_phosphate aldolase	EC 4.1.2.19	fructose and mannose
2_keto_3_deoxy_L_rhamnonate aldolase	EC 4.1.2.53	fructose and mannose
L_rhamnose isomerase	EC 5.3.1.14	fructose and mannose
L_fucose isomerase	EC 5.3.1.25	fructose and mannose
Mannose isomerase	EC 5.3.1.7	fructose and mannose
Colanic acid or Mannose_6_phosphate isomerase	EC 5.3.1.8	fructose and mannose
Mannose_6_phosphate isomerase	EC 5.3.1.8	fructose and mannose
Phosphomannomutase	EC 5.4.2.8	fructose and mannose
Mannose_1_phosphate guanylyltransferase	EC 2.7.7.13	fructose and mannose glycoprotein synthesis
Fucose permease	NA	fucose transport
PTS system galactosamine_specific IIA component	NA	galactosamine transport
PTS system galactosamine_specific IID component	NA	galactosamine transport
PTS system N_acetylgalactosamine_specific IIA component	NA	galactosamine transport
PTS system N_acetylgalactosamine_specific IIB component	NA	galactosamine transport
PTS system N_acetylgalactosamine_specific IIC component	NA	galactosamine transport
PTS system galactosamine_specific IIB component	NA	galactosamine transport
PTS system galactosamine_specific IIC component	NA	galactosamine transport
PTS system N_acetylgalactosamine_specific IID component	NA	galactosamine transport
Galactitol_1_phosphate 5_dehydrogenase	EC 1.1.1.251	galactose metabolism
L_idonate 5_dehydrogenase	EC 1.1.1.264	galactose metabolism
Tagatose_6_phosphate kinase GatZ	EC 2.7.1.144	galactose metabolism
Galactokinase	EC 2.7.1.6	galactose metabolism
Galactose_1_phosphate uridylyltransferase	EC 2.7.7.10	galactose metabolism
Tagatose 16_bisphosphate aldolase	EC 4.1.2.40	galactose metabolism
D_tagatose_16_bisphosphate aldolase subunit KbaZ	NA	galactose metabolism
Tagatose_1_phosphate kinase TagK	NA	galactose metabolism
Phosphoethanolamine transferase OpgE	NA	glucan synthesis
L_idonate D_gluconate 5_keto_D_gluconate transporter	NA	gluconate transport
2_dehydro_3_deoxy_D_gluconate 5_dehydrogenase	EC 1.1.1.127	Glucuronate â€“ pentose interconversions
UDP_glucose 6_dehydrogenase	EC 1.1.1.22	Glucuronate â€“ pentose interconversions
Mannonate dehydrogenase	EC 1.1.1.57	Glucuronate â€“ pentose interconversions
Altronate oxidoreductase	EC 1.1.1.58	Glucuronate â€“ pentose interconversions
2_dehydro_3_deoxygluconokinase	EC 2.7.1.45	Glucuronate â€“ pentose interconversions
glucuronate_1_phosphate uridylyltransferase	EC 2.7.7.44	Glucuronate â€“ pentose interconversions
UTP_monosaccharide_1_phosphate uridylyltransferase	EC 2.7.7.64	Glucuronate â€“ pentose interconversions
beta_glucuronidase	EC 3.2.1.31	Glucuronate â€“ pentose interconversions
Altronate dehydratase	EC 4.2.1.7	Glucuronate â€“ pentose interconversions
Mannonate dehydratase	EC 4.2.1.8	Glucuronate â€“ pentose interconversions
Glucuronate or urinate isomerase	EC 5.3.1.12	Glucuronate â€“ pentose interconversions
4_deoxy_L_threo_5_hexosulose_uronate ketol_isomerase	EC 5.3.1.17	Glucuronate â€“ pentose interconversions
Glucuronide transport facilitator UidC	NA	glucuronide utilization
Glucuronide transporter UidB	NA	glucuronide utilization
Methylaspartate ammonia_lyase	EC 4.3.1.2	glutamate breakdown Glyoxylate and dicarboxylate
Glutathione peroxidase	EC 1.11.1.9	glutathione
Glutathione S_transferase omega	EC 2.5.1.18	glutathione
Glutathione hydrolase	EC 3.4.19.13	glutathione metabolism
Glutathione ABC transporter ATP_binding protein GsiA	NA	glutathione metabolism
Glutathione ABC transporter permease protein GsiC	NA	glutathione metabolism
Glutathione ABC transporter permease protein GsiD	NA	glutathione metabolism
Glutathione ABC transporter substrate_binding protein GsiB	NA	glutathione metabolism
Glutamate__cysteine ligase	EC 6.3.2.2	glutathione synthesis
Glutathione synthase	EC 6.3.2.3	glutathione synthesis
Dihydroxyacetone kinase ATP_dependent	EC 2.7.1.29	glycerolipid metabolism
Acyl_CoA1_acyl_sn_glycerol_3_phosphate acyltransferase	EC 2.3.1.51	glycerolipid metabolism glycerophospholipids metabolism
Diacylglycerol kinase	EC 2.7.1.107	glycerolipid metabolism glycerophospholipids metabolism
2_acylglycerophosphoethanolamine acyltransferase	EC 2.3.1.40	Glycerophospholipid metabolism
Glycerol_3_phosphate cytidylyltransferase	EC 2.7.7.39	Glycerophospholipid metabolism
Glycerophosphoryl diester phosphodiesterase	EC 3.1.4.46	Glycerophospholipid metabolism
Glycerol_3_phosphate dehydrogenase NADP	EC 1.1.1.94	glycerophospholipids metabolism
Glycerol_3_phosphate dehydrogenase	EC 1.1.5.3	glycerophospholipids metabolism
Glycerol kinase	EC 2.7.1.30	glycerophospholipids metabolism
Phosphatidate cytidylyltransferase	EC 2.7.7.41	glycerophospholipids metabolism
CDP_diacylglycerol__glycerol_3_phosphate 3_phosphatidyltransferase	EC 2.7.8.5	glycerophospholipids metabolism
Monoglyceride lipase	EC 3.1.1.23	glycerophospholipids metabolism
Lysophospholipase	EC 3.1.1.5	glycerophospholipids metabolism
Phosphatidylglycerophosphatase A	EC 3.1.3.27	glycerophospholipids metabolism
Phosphatidylglycerophosphatase C	EC 3.1.3.27	glycerophospholipids metabolism
Phosphatidylserine decarboxylase	EC 4.1.1.65	glycerophospholipids metabolism
Ethanolamine ammonia_lyase light chain	EC 4.3.1.7	glycerophospholipids metabolism
Glycine betaineorL_proline transport ATP_binding protein ProV	TC 3.A.1.12.1	glycine_betaine transport
Glycine betaineorL_proline transport substrate_binding protein ProX	TC 3.A.1.12.1	glycine_betaine transport
Glycine betaineorL_proline transport system permease protein ProW	TC 3.A.1.12.1	glycine_betaine transport
threonine 3_dehydrogenase	EC 1.1.1.103	glycine_serine_threonine
2_oxoglutarate reductase	EC 1.1.1.399	glycine_serine_threonine
Choline dehydrogenase	EC 1.1.99.1	glycine_serine_threonine
Betaine aldehyde dehydrogenase	EC 1.2.1.8	glycine_serine_threonine
glycine dehydrogenase	EC 1.4.4.2	glycine_serine_threonine
sarcosine oxidase	EC 1.5.3.1	glycine_serine_threonine
L_pipecolate oxidase	EC 1.5.3.7	glycine_serine_threonine
dihydrolipoamide dehydrogenase	EC 1.8.1.4	glycine_serine_threonine
glycine dehydrogenase	EC 2.1.2.1	glycine_serine_threonine
Aminomethyltransferase	EC 2.1.2.10	glycine_serine_threonine
glycine C_acetyltransferase	EC 2.3.1.29	glycine_serine_threonine
serine O_phosphatidyltransferase	EC 2.7.8.8	glycine_serine_threonine
Low_specificity L_threonine aldolase	EC 4.1.2.48	glycine_serine_threonine
Cystathionine beta_synthase	EC 4.2.1.22	glycine_serine_threonine
L_serine ammonia_lyase	EC 4.3.1.17	glycine_serine_threonine
Cystathionine gamma_lyase	EC 4.4.1.1	glycine_serine_threonine
Phosphoserine phosphatase	EC 3.1.3.3	glycine_serine_threonine amino acid synthesis
Glycine reductase subunits A B C	EC 1.21.4.2	glycine_serine_threonine choline metabolism
Limit dextrin alpha_16_maltotetraose_hydrolase	EC 3.2.1.196	glycogen polysaccharide utilization
Glucose_1_phosphatase	EC 3.1.3.10	glycogen release of glucose maybe
Glycogen phosphorylase	EC 2.4.1.1	glycogen synthesis
14_alpha_glucan glycogen branching enzyme GH_13_type	EC 2.4.1.18	glycogen synthesis
Glycogen synthase	EC 2.4.1.21	glycogen synthesis
4_alpha_glucanotransferase amylomaltase	EC 2.4.1.25	glycogen synthesis
Glucose_1_phosphate adenylyltransferase	EC 2.7.7.27	glycogen synthesis
Phosphoglucomutase	EC 5.4.2.2	glycogen utilization
alcohol dehydrogenase	EC 1.1.1.1	glycolysis
L_lactate dehydrogenase	EC 1.1.1.27	glycolysis
D_lactate dehydrogenase	EC 1.1.1.28	glycolysis
Malate dehydrogenase	EC 1.1.1.299	glycolysis
Malate dehydrogenase	EC 1.1.1.37	glycolysis
NADP_dependent malic enzyme	EC 1.1.1.40	glycolysis
L_lactate dehydrogenase	EC 1.1.2.3	glycolysis
D_lactate dehydrogenase Cytochrome	EC 1.1.2.4	glycolysis
Malatequinone oxidoreductase	EC 1.1.5.4	glycolysis
malate dehydrogenase	EC 1.1.5.4	glycolysis
glyceraldehyde_3_phosphate dehydrogenase	EC 1.2.1.12	glycolysis
Formate dehydrogenase_O major subunit	EC 1.2.1.2	glycolysis
aldehyde dehydrogenase	EC 1.2.1.5	glycolysis
glyceraldehyde_3_phosphate dehydrogenase	EC 1.2.1.9	glycolysis
glyceraldehyde_3_phosphate dehydrogenase	EC 1.2.1.90	glycolysis
pyruvate_flavodoxin oxidoreductase	EC 1.2.7._	glycolysis
glyceraldehyde_3_phosphate dehydrogenase	EC 1.2.7.6	glycolysis
succinate dehydrogenase quinone	EC 1.3.5.1	glycolysis
Fumarate reductase flavoprotein subunit	EC 1.3.5.4	glycolysis
Fumarate reductase iron_sulfur protein	EC 1.3.5.4	glycolysis
succinate dehydrogenase quinone	EC 1.3.99.1	glycolysis
alanine dehydrogenase	EC 1.4.1.1	glycolysis
Pyruvate formate_lyase activating enzyme	EC 1.97.1.4	glycolysis
Phosphateacyl_ACP acyltransferase PlsX	EC 2.3.1.274	glycolysis
6_phosphofructokinase	EC 2.7.1.11	glycolysis
pyruvate kinase	EC 2.7.1.40	glycolysis
Polyphosphate glucokinase	EC 2.7.1.63	glycolysis
Pyrophosphate_dependent fructose 6_phosphate_1_kinase	EC 2.7.1.90	glycolysis
acetate kinase	EC 2.7.2.1	glycolysis
phosphoglycerate kinase	EC 2.7.2.3	glycolysis
pyruvate phosphate dikinase	EC 2.7.9.1	glycolysis
Phosphoenolpyruvate synthase	EC 2.7.9.2	glycolysis
fructose_16_bisphosphatase	EC 3.1.3.11	glycolysis
oxaloacetate decarboxylase 2 chains	EC 4.1.1.112	glycolysis
oxaloacetate decarboxylase 2 chains	EC 4.1.1.3	glycolysis
phosphoenolpyruvate carboxylase	EC 4.1.1.31	glycolysis
phosphoenolpyruvate carboxykinase	EC 4.1.1.49	glycolysis
Aldolase	EC 4.1.2.13	glycolysis
enolase	EC 4.2.1.11	glycolysis
maleate hydratase	EC 4.2.1.31	glycolysis
maleate isomerase	EC 5.2.1.1	glycolysis
triosephosphate isomerase	EC 5.3.1.1	glycolysis
glucose_6_phosphate Isomerase	EC 5.3.1.9	glycolysis
23_bisphosphoglycerate_independent phosphoglycerate mutase	EC 5.4.2.1	glycolysis
23_bisphosphoglycerate_independent phosphoglycerate mutase	EC 5.4.2.11	glycolysis
23_bisphosphoglycerate_independent phosphoglycerate mutase	EC 5.4.2.12	glycolysis
Acetyl_CoA synthatase AMP forming	EC 6.2.1.1	glycolysis
Acetate CoA ligase ADP forming	EC 6.2.1.13	glycolysis
Pyruvate carboxylase subunit B biotin_containing	EC 6.4.1.1	glycolysis
Acetyl_CoA synthetase ADP_forming alpha and beta chains putative	NA	glycolysis
pyruvate_flavodoxin oxidoreductase	NA	glycolysis
Pyruvate_flavodoxin oxidoreductase	NA	glycolysis
Pyruvate_flavodoxin oxidoreductase	NA	glycolysis
Acetyl_CoA synthetase ADP_forming alpha and beta chains	NA	glycolysis
Pyruvate_flavodoxin oxidoreductase	NA	glycolysis
pyruvate formate lyase formate_acetyl_transferase propanoyl_CoAformate C_propanoyltransferase formate C_acetyltransferase	EC 2.3.1.54	glycolysis amino acid breakdown
Acetaldehyde dehydrogenase	EC 1.2.1.10	glycolysis butyrate synthesis
Succinyl_CoAacetate CoA_transferase	EC 2.8.3.18	glycolysis butyrate synthesis
Phosphoenolpyruvate_dihydroxyacetone phosphotransferase	EC 2.7.1.121	glycolysis glycerol metabolism
L_tartrate dehydratase alpha_beta	EC 4.2.1.32	glycolysis Glyoxylate and dicarboxylate
L_aspartate oxidase	EC 1.4.3.16	glycolysis L_Asparate centric
Aspartate ammonia lyase	EC 4.3.1.1	glycolysis L_Asparate centric
phosphate acetyltransferase	EC 2.3.1.8	glycolysis Malonyl CoA or Lactate or succinate to propanoate amino acid breakdown
hexokinase	EC 2.7.1.1	glycolysis Pentose phosphate
hexokinase	EC 2.7.1.2	glycolysis Pentose phosphate
aldehyde dehydrogenase	EC 1.2.1.3	glycolysis synthesis Vitamin B5 polyamine breakdown
Pyruvate dehydrogenase quinone	EC 1.2.5.1	glycolysis _ acetate production
Pyruvateferredoxin oxidoreductase gamma subunit	EC 1.2.7.1	glycolysis _ acetate production
Pyruvateferredoxin oxidoreductase delta subunit	EC 1.2.7.1	glycolysis _ acetate production
Pyruvateferredoxin oxidoreductase alpha subunit	EC 1.2.7.1	glycolysis _ acetate production
Pyruvateferredoxin oxidoreductase beta subunit	EC 1.2.7.1	glycolysis _ acetate production
lactate 2_monooxygenase	EC 1.13.12.4	glycolysis associated
Pyruvate oxidase	EC 1.2.3.3	glycolysis associated
D_fructose_6_phosphate D_erythrose_4_phosphate_lyase	EC 4.1.2.22	glycolysis associated
D_xylulose 5_phosphate D_glyceraldehyde_3_phosphate_lyase	EC 4.1.2.9	glycolysis associated
Citrate oxaloacetate lyase	EC 4.1.3.6	glycolysis associated
Alpha_12_mannosidase	NA	glycoprotein synthesis
N_acetylmuramic acid PTS permease	EC 2.7.1.192	glycoproteinorcell wall breakdown
PTS system N_acetylglucosamine_specific IIA component	EC 2.7.1.193	glycoproteinorcell wall breakdown
PTS system N_acetylglucosamine_specific IIA component	EC 2.7.1.69	glycoproteinorcell wall breakdown
chitosanase	EC 3.2.1.132	glycoproteinorcell wall breakdown
Chitin deacetylase	EC 3.5.1.41	glycoproteinorcell wall breakdown
N_acetylmuramic acid 6_phosphate etherase	EC 4.2.1.126	glycoproteinorcell wall breakdown
N_acetylneuraminate epimerase	EC 5.1.3.24	glycoproteinorcell wall breakdown
6_phospho_beta_galactosidase	EC 3.2.1.85	glycoside breakdown
6_phospho_beta_glucosidase	EC 3.2.1.86	glycoside breakdown
Glycerate_2_kinase	EC 2.7.1.165	Glyoxylate and dicarboxylate
2_hydroxy_3_oxopropionate reductase	EC 1.1.1.60	Glyoxylate and dicarboxylate
Glycolate dehydrogenase subunit GlcD	EC 1.1.99.14	Glyoxylate and dicarboxylate
Glycolaldehyde dehydrogenase	EC 1.2.1.21	Glyoxylate and dicarboxylate
Citrate synthase	EC 2.3.3.1	Glyoxylate and dicarboxylate
Phosphoglycolate phosphatase	EC 3.1.3.18	Glyoxylate and dicarboxylate
Glyoxylate carboligase	EC 4.1.1.47	Glyoxylate and dicarboxylate
Tartrate decarboxylase	EC 4.1.1.73	Glyoxylate and dicarboxylate
2_dehydro_3_deoxyphosphogluconate aldolase	EC 4.1.2.14	Glyoxylate and dicarboxylate
4_hydroxy_2_oxoglutarate aldolase	EC 4.1.3.16	Glyoxylate and dicarboxylate
4_Hydroxy_2_oxoglutarate aldolase	EC 4.1.3.16	Glyoxylate and dicarboxylate
citrate lyase ligase	EC 6.2.1.22	Glyoxylate and dicarboxylate
Isocitrate lyase	EC 4.1.3.1	Glyoxylate and dicarboxylate citrate metabolism
D_ Glycerate 3_kinaseGlycerate kinase	EC 2.7.1.31	Glyoxylate and dicarboxylate glycine_serine_threonine
Phosphoserine aminotransferase	EC 2.6.1.52	Glyoxylate and dicarboxylate glycine_serine_threonine amino acid synthesis vitamin B6 synthesis
Lead cadmium zinc and mercury transporting ATPase	EC 7.2.2.12	heavy metal transport
Lead cadmium zinc and mercury transporting ATPase	EC 3.6.3.3	heavy metal transport
Lead cadmium zinc and mercury transporting ATPase	EC 3.6.3.5	heavy metal transport
Lead cadmium zinc and mercury transporting ATPase	EC 7.2.2.21	heavy metal transport
Dipeptide transport system permease protein DppA	TC 3.A.1.5.2	heme transport
Dipeptide transport system permease protein DppB	TC 3.A.1.5.2	heme transport
Dipeptide transport system permease protein DppC	TC 3.A.1.5.2	heme transport
Dipeptide transport system permease protein DppD	TC 3.A.1.5.2	heme transport
Dipeptide transport system permease protein DppF	TC 3.A.1.5.2	heme transport
Hemin transport protein HmuS	NA	hemin transport
Glutamate formiminotransferase	EC 2.1.2.5	histidine breakdown
N_formylglutamate deformylase	EC 3.5.1.68	histidine breakdown
Imidazolonepropionase	EC 3.5.2.7	histidine breakdown
Urocanate hydratase	EC 4.2.1.49	histidine breakdown
Histidine ammonia_lyase	EC 4.3.1.3	histidine breakdown
histidinol dehydrogenase	EC 1.1.1.23	histidine synthesis
ATP phosphoribosyltransferase	EC 2.4.2.17	histidine synthesis
histidinol_phosphate transaminase imidazolylacetolphosphate transaminase	EC 2.6.1.9	histidine synthesis
histidinol phosphate phosphatase	EC 3.1.3.15	histidine synthesis
Phosphoribosyl_AMP cyclohydrolase	EC 3.5.4.19	histidine synthesis
imidazoleglycerol_phosphate dehydratase	EC 4.2.1.19	histidine synthesis
imidazole glycerol_phosphate synthase	EC 4.3.2.10	histidine synthesis
Phosphoribosylformimino_5_aminoimidazole carboxamide ribotide isomerase	EC 5.3.1.16	histidine synthesis
Epoxyqueuosine reductase QueH	EC 1.17.99.6	housekeeping
Epoxyqueuosine reductase QueG	EC 1.17.99.6	housekeeping
Peptide chain release factor N5_glutamine methyltransferase	EC 2.1.1.297	housekeeping
DNA_cytosine methyltransferase	EC 2.1.1.37	housekeeping
ADA regulatory protein or Methylated_DNA__protein_cysteine methyltransferase	EC 2.1.1.63	housekeeping
Methylated_DNA__protein_cysteine methyltransferase	EC 2.1.1.63	housekeeping
Type I restriction_modification system DNA_methyltransferase subunit M	EC 2.1.1.72	housekeeping
Methionyl_tRNA formyltransferase	EC 2.1.2.9	housekeeping
Cell division protein FtsI Peptidoglycan synthetase	EC 2.4.1.129	housekeeping
Protein_arginine kinase McsB	EC 2.7.14.1	housekeeping
Ribonuclease PH	EC 2.7.7.56	housekeeping
DNA_directed RNA polymerase alpha subunit	EC 2.7.7.6	housekeeping
DNA polymerase III beta subunit	EC 2.7.7.7	housekeeping
Polyribonucleotide nucleotidyltransferase	EC 2.7.7.8	housekeeping
tRNA_specific 2_thiouridylase MnmA	EC 2.8.1.13	housekeeping
Peptidyl_tRNA hydrolase	EC 3.1.1.29	housekeeping
D_aminoacyl_tRNA deacylase	EC 3.1.1.96	housekeeping
Exodeoxyribonuclease III	EC 3.1.11.2	housekeeping
Endonuclease IV	EC 3.1.21.2	housekeeping
Ribonuclease Z	EC 3.1.26.11	housekeeping
Ribonuclease III	EC 3.1.26.3	housekeeping
Ribonuclease HII	EC 3.1.26.4	housekeeping
Ribonuclease M5	EC 3.1.26.8	housekeeping
Formamidopyrimidine_DNA glycosylase	EC 3.2.2.23	housekeeping
Uracil_DNA glycosylase family 1	EC 3.2.2.27	housekeeping
ATP_dependent protease La Type I	EC 3.4.21.53	housekeeping
Signal peptidase I	EC 3.4.21.89	housekeeping
Lipoprotein signal peptidase	EC 3.4.23.36	housekeeping
Cell division protein FtsH	EC 3.4.24._	housekeeping
Replicative DNA helicase DnaB	EC 3.6.4.12	housekeeping
ATP_dependent RNA helicase RhlE	EC 3.6.4.13	housekeeping
Endonuclease III	EC 4.2.99.18	housekeeping
Cell division trigger factor	EC 5.2.1.8	housekeeping
DNA topoisomerase I	EC 5.99.1.2	housekeeping
DNA gyrase subunit B	EC 5.99.1.3	housekeeping
Tyrosyl_tRNA synthetase	EC 6.1.1.1	housekeeping
Methionyl_tRNA synthetase	EC 6.1.1.10	housekeeping
Seryl_tRNA synthetase	EC 6.1.1.11	housekeeping
Aspartyl_tRNA synthetase	EC 6.1.1.12	housekeeping
Glycyl_tRNA synthetase	EC 6.1.1.14	housekeeping
Prolyl_tRNA synthetase	EC 6.1.1.15	housekeeping
Cysteinyl_tRNA synthetase	EC 6.1.1.16	housekeeping
Glutamyl_tRNA synthetase	EC 6.1.1.17	housekeeping
Glutaminyl_tRNA synthetase	EC 6.1.1.18	housekeeping
Arginyl_tRNA synthetase	EC 6.1.1.19	housekeeping
Tryptophanyl_tRNA synthetase	EC 6.1.1.2	housekeeping
Phenylalanyl_tRNA synthetase alpha chain	EC 6.1.1.20	housekeeping
Histidyl_tRNA synthetase	EC 6.1.1.21	housekeeping
Asparaginyl_tRNA synthetase	EC 6.1.1.22	housekeeping
Glutamyl_tRNAGln synthetase	EC 6.1.1.24	housekeeping
Leucyl_tRNA synthetase	EC 6.1.1.4	housekeeping
Isoleucyl_tRNA synthetase	EC 6.1.1.5	housekeeping
Lysyl_tRNA synthetase class II	EC 6.1.1.6	housekeeping
Alanyl_tRNA synthetase	EC 6.1.1.7	housekeeping
Valyl_tRNA synthetase	EC 6.1.1.9	housekeeping
Glutamyl_tRNAGln amidotransferase asparaginase subunit	EC 6.3.5.7	housekeeping
DNA ligase NAD	EC 6.5.1.2	housekeeping
Translation elongation factor G	NA	housekeeping
Cell division protein FtsA	NA	housekeeping
Cell division protein FtsQ	NA	housekeeping
Cell division protein FtsW	NA	housekeeping
Cell division protein FtsX	NA	housekeeping
Cell division protein MraZ	NA	housekeeping
Chaperone protein DnaJ	NA	housekeeping
Chaperone protein DnaK	NA	housekeeping
Chromosome plasmid partitioning protein ParA	NA	housekeeping
Signal recognition particle protein Ffh	NA	housekeeping
Signal recognition particle receptor FtsY	NA	housekeeping
Translation elongation factor LepA	NA	housekeeping
Translation elongation factor P	NA	housekeeping
Translation elongation factor Tu	NA	housekeeping
Cell division_associated ATP_dependent zinc metalloprotease FtsH	NA	housekeeping
Protein_arginine kinase activator protein McsA	NA	housekeeping
Transcription termination factor Rho	NA	housekeeping
Transcription termination protein NusA	NA	housekeeping
Heat shock protein 10 kDa family chaperone GroES	NA	housekeeping
Heat shock protein 60 kDa family chaperone GroEL	NA	housekeeping
Heat shock protein GrpE	NA	housekeeping
Cell division transporter ATP_binding protein FtsE	TC 3.A.5.1.1	housekeeping
Protein_export membrane protein SecD	TC 3.A.5.1.1	housekeeping
Protein_export membrane protein SecF	TC 3.A.5.1.1	housekeeping
Peptide deformylase	EC 3.5.1.88	housekeeping
Formate hydrogenlyase maturation protease	EC 3.4.23.51	hydrogenase maturation
Myo_inositol 2_dehydrogenase 1	EC 1.1.1.18	inositol P metabolism
Inositol_1_monophosphatase	EC 3.1.3.25	inositol P metabolism
Inosose isomerase	EC 5.3.99.11	inositol P metabolism
Inositol_1_phosphate synthase	EC 5.5.1.4	inositol P metabolism
NaorH antiporter	NA	ion gradient
NaorH antiporter NhaC	NA	ion gradient
Mg2 transport ATPase P_type Mg2 transport ATPase P_type	EC 3.6.3.2	ion transport
Voltage_gated Hor2Cl_ exchange transporter ClcA	NA	ion transport
Ferric reductase	EC 1.6.99.14	iron metabolism
23_dihydroxybenzoate_AMP ligase	EC 2.7.7.58	iron metabolism
Ferrochelatase protoheme ferro_lyase	EC 4.99.1.1	iron metabolism
23_dihydroxybenzoate_AMP ligase	EC 6.2.1.71	iron metabolism
Iron_sulfur cluster assembly ATPase protein SufC	NA	iron metabolism
Iron_sulfur cluster assembly protein SufB	NA	iron metabolism
Iron_sulfur cluster assembly protein SufD	NA	iron metabolism
SufE	NA	iron metabolism
Sufs	NA	iron metabolism
Iron_sulfur cluster assembly ATPase protein SufC	NA	iron metabolism
Iron_sulfur cluster assembly protein SufB	NA	iron metabolism
Iron_sulfur cluster assembly protein SufD	NA	iron metabolism
Ferric siderophore transport system periplasmic binding protein TonB	NA	iron metabolism
Ferric uptake regulation protein FUR	NA	iron metabolism
Ferritin_like protein 2	NA	iron metabolism
Ferrous iron transport protein B	NA	iron metabolism
Ferric hydroxamate outer membrane receptor FhuA	NA	iron metabolism
Bacterial non_heme ferritin	EC 1.16.3.2	iron storage
R_citramalate synthase	EC 2.3.1.182	isoleucine synthesis
R_citramalate synthase	EC 2.3.3.21	isoleucine synthesis
L_asparaginase	EC 3.5.1.1	L_Asparate centric
Glutaminase	EC 3.5.1.2	L_Asparate centric
Fumarate hydratase class I	EC 4.2.1.2	L_Asparate centric
Aspartate ammonia ligase	EC 6.3.1.1	L_Asparate centric
glutamine synthetase	EC 6.3.1.2	L_Asparate centric
adenylosuccinate synthase	EC 6.3.4.4	L_Asparate centric
Asparagine synthetase glutamine_hydrolyzing AsnH	EC 6.3.5.4	L_Asparate centric
UDP_N_ acetylmuramoylalanine__D_glutamate ligase UDP_N_acetylmuramoyl_L_alanine___D_glutamate ligase	EC 6.3.2.9	L_Asparate centric cell wall synthesis
aspartate aminotransferase	EC 2.6.1.1	L_Asparate centric D amino acid metabolism
aspartate racemase	EC 5.1.1.13	L_Asparate centric D amino acid metabolism
glutamate racemase	EC 5.1.1.3	L_Asparate centric D amino acid metabolism
adenylosuccinate lyase	EC 4.3.2.2	L_Asparate centric purine metabolism
aspartate 1_decarboxylase	EC 4.1.1.11	L_Asparate centric synthesis Vitamin B5
L_lactate dehydrogenase Fe_S oxidoreductase subunit	NA	lactate utilization
L_lactate dehydrogenase Iron_sulfur cluster_binding subunit	NA	lactate utilization
L_lactate dehydrogenase hypothetical protein subunit	NA	lactate utilization
lactate permease	NA	lactate utilization
lactate permease	NA	lactate utilization
L_lactate permease	NA	lactate utilization
Predicted D_lactate dehydrogenase Fe_S protein FADorFMN_containing	NA	lactate utilization
Predicted L_lactate dehydrogenase Iron_sulfur cluster_binding subunit YkgF	NA	lactate utilization
Predicted L_lactate dehydrogenase Fe_S oxidoreductase subunit YkgE	NA	lactate utilization
Glycerol dehydrogenase	EC 1.1.1.6	lactate_methylglyoxal_DHAP
lactaldehyde dehydrogenase	EC 1.2.1.22	lactate_methylglyoxal_DHAP
hydroxyacylglutathione hydrolase	EC 3.1.2.6	lactate_methylglyoxal_DHAP
D_lactate dehydratase	EC 4.2.1.130	lactate_methylglyoxal_DHAP
Methylglyoxal synthase	EC 4.2.3.3	lactate_methylglyoxal_DHAP
R_S_Lactoylglutathione methylglyoxal_lyase	EC 4.4.1.5	lactate_methylglyoxal_DHAP
Lactose permease	NA	lactose transport
Cinnamyl alcohol dehydrogenaseorreductase	EC 1.1.1.195	lignin utilization
3_carboxyethylcatechol 23_dioxygenase	EC 1.13.11.16	lignin utilization
Ferulate decarboxylase	EC 4.1.1.102	lignin utilization
3_phenylpropionate dioxygenase alpha subunit	EC 1.14.12.19	lignin utilization breakdown aromatic compounds
3_phenylpropionate dioxygenase beta subunit	EC 1.14.12.19	lignin utilization breakdown aromatic compounds
3_phenylpropionate dioxygenase ferredoxin__NAD reductase component	EC 1.18.1.3	lignin utilization breakdown aromatic compounds
Lipid A export ATP_bindingorpermease protein MsbA	NA	lipid export
Lipoprotein releasing system ATP_binding protein LolD	NA	lipid_modified proteins
UDP_3_O_3_hydroxymyristoyl glucosamine N_acyltransferase	EC 2.3.1.191	Lipopolysaccharide biosynthesis
Lipid A biosynthesis lauroyl acyltransferase	EC 2.3.1.241	lipopolysaccharide biosynthesis
Lipid_A_disaccharide synthase	EC 2.4.1.182	lipopolysaccharide biosynthesis
Undecaprenyl_phosphate 4_deoxy_4_formamido_L_arabinose transferase	EC 2.4.2.53	lipopolysaccharide biosynthesis
3_deoxy_D_manno_octulosonic acid transferase	EC 2.4.99.12	lipopolysaccharide biosynthesis
3_deoxy_D_manno_octulosonic acid transferase	EC 2.4.99.13	lipopolysaccharide biosynthesis
2_Keto_3_deoxy_D_manno_octulosonate_8_phosphate synthase	EC 2.5.1.55	Lipopolysaccharide biosynthesis
UDP_4_amino_4_deoxy_L_arabinose__oxoglutarate aminotransferase	EC 2.6.1.87	lipopolysaccharide biosynthesis
Tetraacyldisaccharide 439_kinase	EC 2.7.1.130	lipopolysaccharide biosynthesis
3_deoxy_manno_octulosonate cytidylyltransferase	EC 2.7.7.38	lipopolysaccharide biosynthesis
D_glycero_beta_D_manno_heptose 1_phosphate adenylyltransferase	EC 2.7.7.70	Lipopolysaccharide biosynthesis
Undecaprenyl_phosphate galactosephosphotransferase	EC 2.7.8.6	Lipopolysaccharide biosynthesis
3_deoxy_D_manno_octulosonate 8_phosphate phosphatase	EC 3.1.3.45	Lipopolysaccharide biosynthesis
D_glycero_beta_D_manno_heptose_17_bisphosphate 7_phosphatase	EC 3.1.3.82	Lipopolysaccharide biosynthesis
UDP_23_diacylglucosamine diphosphatase	EC 3.6.1.54	Lipopolysaccharide biosynthesis
ADP_L_glycero_D_manno_heptose_6_epimerase	EC 5.1.3.20	Lipopolysaccharide biosynthesis
D_sedoheptulose 7_phosphate isomerase	EC 5.3.1.28	Lipopolysaccharide biosynthesis
Lipopolysaccharide export system permease protein LptF	NA	lipopolysaccharide biosynthesis
Lipopolysaccharide export system permease protein LptG	NA	lipopolysaccharide biosynthesis
Lipopolysaccharide export system permease protein LptF or Lipopolysaccharide export system permease protein LptG	NA	lipopolysaccharide biosynthesis
Lipopolysaccharide ABC transporter ATP_binding protein LptB	NA	lipopolysaccharide biosynthesis
Lipopolysaccharide export system protein LptA	NA	lipopolysaccharide biosynthesis
Lipopolysaccharide export system protein LptC	NA	lipopolysaccharide biosynthesis
Lipid A export permeaseorATP_binding protein MsbA	NA	lipopolysaccharide biosynthesis
Lipopolysaccharide N_acetylmannosaminouronosyltransferase	EC 2.4.1.180	lipopolysaccharide biosynthesis common antigen synthesis
TDP_N_acetylfucosaminelipid II N_acetylfucosaminyltransferase	EC 2.4.1.325	lipopolysaccharide biosynthesis common antigen synthesis
UDP_N_acetyl_L_fucosamine synthase	EC 5.1.3.28	Lipopolysaccharide biosynthesis O_antigen synthesis
monoglucosyl diacylglycerol 1_6 glucosyltransferase	EC 2.4.1.315	Lipoteichoic acids biosynthesis
12_diacylglycerol 3_alpha_glucosyltransferase	EC 2.4.1.337	Lipoteichoic acids biosynthesis
glycerophosphotransferase	EC 2.7.8.20	Lipoteichoic acids biosynthesis
D_alanyl_polyphosphoribitol synthetase	EC 6.1.1.13	Lipoteichoic acids biosynthesis
GflB	NA	Lipoteichoic acids biosynthesis
LafB	NA	Lipoteichoic acids biosynthesis
LtaP	NA	Lipoteichoic acids biosynthesis
LtaS	NA	Lipoteichoic acids biosynthesis
LtaS	NA	Lipoteichoic acids biosynthesis
YfhO	NA	Lipoteichoic acids biosynthesis
UDP_glucose 4_epimerase	EC 5.1.3.2	Lipoteichoic acids biosynthesis peptidoglycan synthesis
Octanoate_acyl_carrier_protein_protein_N_octanoyltransferase	EC 2.3.1.181	lipoylation
Lipoyl synthase	EC 2.8.1.8	lipoylation
2345_tetrahydropyridine_26_dicarboxylate N_succinyltransferase	EC 2.3.1.117	Lysine biosynthesis
tetrahydrodipicolinate N_acetyltransferase	EC 2.3.1.89	lysine biosynthesis
N_acetyl_LL_diaminopimelate deacetylase	EC 3.5.1.47	lysine biosynthesis
35_diaminohexanoate dehydrogenase	EC 1.4.1.11	lysine breakdown
3_keto_5_aminohexanoate cleavage enzyme	EC 2.3.1.247	lysine breakdown
Lysine decarboxylase	EC 4.1.1.18	lysine breakdown
3_aminobutyryl_CoA ammonia_lyase	EC 4.3.1.14	lysine breakdown
Lysine 23_aminomutase	EC 5.4.3.2	lysine breakdown
L_beta_lysine 56_aminomutase alpha subunit	EC 5.4.3.3	lysine breakdown
L_beta_lysine 56_aminomutase beta subunit	EC 5.4.3.3	lysine breakdown
D_lysine 56_aminomutase alpha subunit	EC 5.4.3.4	lysine breakdown
D_lysine 56_aminomutase beta subunit	EC 5.4.3.4	lysine breakdown
Lysine decarboxylase family	NA	lysine breakdown
N_succinyl_LL_diaminopimelate desuccinylase	EC 3.5.1.18	lysine synthesis
Malate synthase	EC 2.3.3.9	malate synthesis
Malate permease	NA	malate transport
Acrylyl CoA reductase	EC 1.3.1.95	Malonyl CoA or Lactate or succinate to propanoate
methylmalonyl_CoA carboxytransferase	EC 2.1.3.1	Malonyl CoA or Lactate or succinate to propanoate
Propionate CoA_transferase	EC 2.8.3.1	Malonyl CoA or Lactate or succinate to propanoate
Succinate CoA transferase	EC 2.8.3.18	Malonyl CoA or Lactate or succinate to propanoate
Lactyl CoA dehydratase	EC 4.2.1.54	Malonyl CoA or Lactate or succinate to propanoate
Methyl malonyl CoA epimerase	EC 5.4.99.1	Malonyl CoA or Lactate or succinate to propanoate
Methyl malonyl CoA mutase	EC 5.4.99.2	Malonyl CoA or Lactate or succinate to propanoate
Succinate CoA ligase	EC 6.2.1.4	Malonyl CoA or Lactate or succinate to propanoate
Succinate CoA ligase	EC 6.2.1.5	Malonyl CoA or Lactate or succinate to propanoate
propionyl_CoA carboxylase	EC 6.4.1.3	Malonyl CoA or Lactate or succinate to propanoate
S_methylmalonyl_CoA decarboxylase	EC 7.2.4.3	Malonyl CoA or Lactate or succinate to propanoate
propionate kinase	EC 2.7.2.15	Malonyl CoA or Lactate or succinate to propanoate amino acid breakdown
S_methylmalonyl_CoA decarboxylase	EC 4.1.1.41	Malonyl CoA or Lactate or succinate to propanoate BCAA breakdown
Acetyl_CoA carboxylase	EC 6.4.1.2	Malonyl CoA or Lactate or succinate to propanoate fatty acid synthesis
Maltodextrin ABC transporter ATP_binding protein MsmX	NA	maltodextrin transport
Maltodextrin ABC transporter permease protein MdxF	NA	maltodextrin transport
Maltodextrin ABC transporter permease protein MdxG	NA	maltodextrin transport
Maltodextrin ABC transporter substrate_binding protein MdxE	NA	maltodextrin transport
PTS system maltose and glucose_specific IIB component	EC 2.7.1.208	maltose _ glucose transport
Maltoseormaltodextrin transport ATP_binding protein MalK	EC 3.6.3.19	maltose _ glucose transport
Maltoseormaltodextrin transport ATP_binding protein MalK	EC 7.5.2.1	maltose _ glucose transport
Macrolide export ATP_bindingorpermease protein MacB	NA	maltose _ glucose transport
Maltose operon periplasmic protein MalM	NA	maltose _ glucose transport
Beta_mannosidase	EC 3.2.1.25	mannanase
Alpha_12_mannosidase	NA	mannanase
PTS system mannitol_specific IIA component	EC 2.7.1.197	mannitol transport
PTS system mannitol_specific IIB component	EC 2.7.1.197	mannitol transport
Cardiolipin synthetase	EC 2.7.8._	membrane impermeability
Cardiolipin synthase CMP_forming eukaryotic type Cls_II	EC 2.7.8.41	membrane impermeability
MgorCoorNi transporter MgtE CBS domain_containing	NA	Mg Co Ni metabolism
Manganese transport protein MntH	NA	Mn metabolism
Xaa_Pro aminopeptidase	EC 3.4.11.9	Mn_dependent membrane bound peptidase family M24
Molybdopterin_guanine dinucleotide biosynthesis protein MobB or FeS domain	NA	Molybdenum _ Molybdopterin metabolism
Molybdopterin_guanine dinucleotide biosynthesis protein MobA	NA	Molybdenum _ Molybdopterin metabolism
Molybdopterin biosynthesis protein MoeA	NA	Molybdenum _ Molybdopterin metabolism
Molybdenum cofactor biosynthesis protein MoaB or Molybdopterin biosynthesis Mog protein molybdochelatase	NA	Molybdenum _ Molybdopterin metabolism
Molybdenum cofactor biosynthesis protein MoaB	NA	Molybdenum _ Molybdopterin metabolism
Molybdopterin biosynthesis Mog protein molybdochelatase	NA	Molybdenum _ Molybdopterin metabolism
Molybdenum cofactor biosynthesis protein MoaC	NA	Molybdenum _ Molybdopterin metabolism
Molybdenum ABC transporter periplasmic molybdenum_binding protein ModA	TC 3.A.1.8.1	Molybdenum _ Molybdopterin metabolism
Molybdenum transport system permease protein ModB	TC 3.A.1.8.1	Molybdenum _ Molybdopterin metabolism
Molybdenum transport ATP_binding protein ModC	TC 3.A.1.8.1	Molybdenum _ Molybdopterin metabolism
Molybdenum cofactor cytidylyltransferase	EC 2.7.7.76	Molybdenum utilization
Molybdopterin molybdenumtransferase	EC 2.10.1.1	Molybdoenzyme molybdenum cofactor
molybdopterin adenylyltransferase	EC 2.7.7.75	Molybdoenzyme molybdenum cofactor
molybdopterin_synthase adenylyltransferase	EC 2.7.7.80	Molybdoenzyme molybdenum cofactor
molybdopterin synthase	EC 2.8.1.12	Molybdoenzyme molybdenum cofactor
GTP 3prime8_cyclase moaAorcnx2	EC 4.1.99.22	Molybdoenzyme molybdenum cofactor
cyclic pyranopterin monophosphate synthase	EC 4.6.1.17	Molybdoenzyme molybdenum cofactor
Molybdenum ABC transporter ATP_binding protein ModC	NA	Molybdoenzyme molybdenum cofactor
Molybdenum ABC transporter permease protein ModB	NA	Molybdoenzyme molybdenum cofactor
Molybdenum ABC transporter substrate_binding protein ModA	NA	Molybdoenzyme molybdenum cofactor
Glycerol_3_phosphate acyltransferase	EC 2.3.1.15	monoglyceride synthesis
2_deoxy_D_gluconate 3_dehydrogenase	EC 1.1.1.125	monosaccharide metabolism
D_ribose pyranase	EC 5.4.99.62	monosaccharide metabolism
PTS system mannose_specific IIB IIC IID component	EC 2.7.1.191	monosaccharide transport
PTS system fructose_specific IIA IIB IIC component	EC 2.7.1.202	monosaccharide transport
monosaccharide ABC transport	EC 3.6.3.17	monosaccharide transport
D_xylose proton_symporter XylT	NA	monosaccharide transport
PTS system fructose_specific IIA component	NA	monosaccharide transport
PTS system fructose_specific IIB component	NA	monosaccharide transport
PTS system fructose_specific IIC component	NA	monosaccharide transport
PTS system mannose_specific IIC component	NA	monosaccharide transport
PTS system mannose_specific IID component	NA	monosaccharide transport
PTS system mannose_specific IID component	NA	monosaccharide transport
PTS system mannose_specific IIC component	NA	monosaccharide transport
Xyloside transporter XynT	NA	monosaccharide transport
D_xylose ABC transporter ATP_binding protein XylG	NA	monosaccharide transport
D_xylose ABC transporter permease protein XylH	NA	monosaccharide transport
D_xylose ABC transporter substrate_binding protein XylF	NA	monosaccharide transport
L_arabinose ABC transporter ATP_binding protein AraG	NA	monosaccharide transport
L_arabinose ABC transporter permease protein AraH	NA	monosaccharide transport
PTS system fructose_like IIB component FryB	NA	monosaccharide transport
PTS system fructose_like IIC component FryC	NA	monosaccharide transport
PTS system maltose and glucose_specific IIC component	NA	monosaccharide transport
Multiple sugar ABC transporter permease protein MsmG	NA	monosaccharide transport
Multiple sugar ABC transporter permease protein MsmF	NA	monosaccharide transport
Multiple sugar ABC transporter substrate_binding protein MsmE	NA	monosaccharide transport
Ribose ABC transporter permease protein RbsC	TC 3.A.1.2.1	monosaccharide transport
Ribose ABC transporterATP_binding protein RbsA	TC 3.A.1.2.1	monosaccharide transport
L_fucose mutarotase	EC 5.1.3.29	monosaccharide utilization
Aldose 1_epimerase	EC 5.1.3.3	monosaccharide utilization
L_rhamnose mutarotase	EC 5.1.3.32	monosaccharide utilization
Lacto_N_biose phosphorylase	EC 2.4.1.211	mucin utilization
Nickel ABC transporter ATP_binding protein NikD	TC 3.A.1.5.3	nickel transport
Nickel ABC transporter ATP_binding protein NikE	TC 3.A.1.5.3	nickel transport
Nickel ABC transporter permease protein NikB	TC 3.A.1.5.3	nickel transport
Nickel ABC transporter permease protein NikC	TC 3.A.1.5.3	nickel transport
Nickel ABC transporter substrate_binding protein NikA	TC 3.A.1.5.3	nickel transport
ADP_dependent S_NADPH_hydrate dehydratase	EC 4.2.1.136	nicotinamide metabolism
NADPH_hydrate epimerase	EC 5.1.99.6	nicotinamide metabolism
NMN phosphatase	NA	nicotinamide metabolism
Nicotinate phosphoribosyltransferase	EC 2.4.2.11	nicotinate
Nicotinamide phosphoribosyltransferase	EC 2.4.2.12	nicotinate
Quinolinate phosphoribosyltransferase decarboxylating	EC 2.4.2.19	nicotinate
Quinolinate synthetase	EC 2.5.1.72	nicotinate
NAD kinase	EC 2.7.1.23	nicotinate
nicotinate_nucleotide adenylyltransferase	EC 2.7.7.18	nicotinate
Nicotinamidase	EC 3.5.1.19	nicotinate
nicotinamide_nucleotide amidase	EC 3.5.1.42	nicotinate
NADH pyrophosphatase	EC 3.6.1.22	nicotinate
NAD synthetase	EC 6.3.1.5	nicotinate
Nicotinate phosphoribosyltransferase	EC 6.3.4.21	nicotinate
NAD synthetase glutamine hydrolyzing	EC 6.3.5.1	nicotinate
Cytochrome c552 precursor	EC 1.7.2.2	nitrate reduction_respiration
nitric oxide reductase cytochrome c	EC 1.7.2.5	nitrate reduction_respiration
Periplasmic nitrate reductase	EC 1.7.99.4	nitrate reduction_respiration
Respiratory nitrate reductase alpha chain	EC 1.7.99.4	nitrate reduction_respiration
Respiratory nitrate reductase beta chain	EC 1.7.99.4	nitrate reduction_respiration
Respiratory nitrate reductase delta chain	EC 1.7.99.4	nitrate reduction_respiration
Respiratory nitrate reductase gamma chain	EC 1.7.99.4	nitrate reduction_respiration
Nitrateornitrite transporter	NA	nitrate reduction_respiration
Ferredoxin_type protein NapF periplasmic nitrate reductase	NA	nitrate reduction_respiration
Ferredoxin_type protein NapG periplasmic nitrate reductase	NA	nitrate reduction_respiration
Nitrate reductase cytochrome c550_type subunit	NA	nitrate reduction_respiration
Cytochrome c nitrite reductase small subunit NrfH	NA	nitrate reduction_respiration
Nitrogen assimilation regulatory protein Nac	NA	nitrate reduction_respiration
Nitrogen regulation protein NRI GlnG _NtrC	NA	nitrate reduction_respiration
Periplasmic nitrate reductase component NapD	NA	nitrate reduction_respiration
Polyferredoxin NapH periplasmic nitrate reductase	NA	nitrate reduction_respiration
Ammonium transporter	NA	nitrogen assimilation
Hydroxylamine reductase	EC 1.7.99.1	nitrogen metabolism
nitric oxide reductase cytochrome c	EC 1.7.99.7	nitrogen utilization
PTS system NNprime_diacetylchitobiose_specific IIA component	EC 2.7.1.196	NprimeNprime_diacetylchitobiose transport
PTS system NNprime_diacetylchitobiose_specific IIB component	EC 2.7.1.196	NprimeNprime_diacetylchitobiose transport
Diguanylate cyclase	EC 2.7.7.65	nucleotide metabolism
5prime_deoxynucleotidase YfbR	EC 3.1.3.89	nucleotide metabolism
UDP_sugar hydrolase	EC 3.6.1.45	nucleotide metabolism
Uracil permease	NA	nucleotide transport
Uracil permease or Uracilproton symporter UraA	NA	nucleotide transport
Xanthineoruracilorthiamineorascorbate permease family protein	NA	nucleotide transport
Xanthine permease	NA	nucleotide transport
PTS system galactitol_specific IIB component	EC 2.7.1.200	nutrient transport
PTS system galactitol_specific IIC component	NA	nutrient transport
Uracil permease Uracil_proton symporter UraA	NA	nutrient transport
Fructoselysine 6_kinase	NA	nutrient transport
ABC transporter substrate_binding protein cluster 5 nickelorpeptidesoropines	NA	nutrient transport
ABC transporter permease protein 1 cluster 5 nickelorpeptidesoropines	NA	nutrient transport
ABC transporter permease protein 2 cluster 5 nickelorpeptidesoropines	NA	nutrient transport
ABC transporter ATP_binding protein cluster 5 nickelorpeptidesoropines	NA	nutrient transport
Glutamine transport ATP_binding protein GlnQ	TC 3.A.1.3.2	nutrient transport
Glutamine transport system permease protein GlnP	TC 3.A.1.3.2	nutrient transport
ABC transporter permease protein cluster 12 methionineorphosphonates	NA	nutrient transport
ABC transporter permease protein cluster 12 methionineorphosphonates	NA	nutrient transport
ABC transporter ATP_binding protein cluster 12 methionineorphosphonates	NA	nutrient transport
ABC transporter substrate_binding protein cluster 12 methionineorphosphonates	NA	nutrient transport
dTDP_4_dehydrorhamnose reductase	EC 1.1.1.133	O_antigen synthesis
UDP_N_acetyl_D_glucosamine 6_dehydrogenase	EC 1.1.1.136	O_antigen synthesis
dTDP_fucosamine acetyltransferase	EC 2.3.1.210	O_antigen synthesis
dTDP_4_amino_46_dideoxygalactose transaminase	EC 2.6.1.59	O_antigen synthesis
Glucose_1_phosphate thymidylyltransferase	EC 2.7.7.24	O_antigen synthesis
Glucose_1_phosphate cytidylyltransferase	EC 2.7.7.33	O_antigen synthesis
N_acylneuraminate cytidylyltransferase	EC 2.7.7.43	O_antigen synthesis
UDP_N_acetylglucosamine 46_dehydratase inverting	EC 4.2.1.115	O_antigen synthesis
Similar to CDP_glucose 46_dehydratase	EC 4.2.1.45	O_antigen synthesis
dTDP_glucose 46_dehydratase	EC 4.2.1.46	O_antigen synthesis
dTDP_4_dehydrorhamnose 35_epimerase	EC 5.1.3.13	O_antigen synthesis
dTDP_4_dehydrorhamnose 35_epimerase	EC 5.1.3.13	O_antigen synthesis
UDP_N_acetylglucosamine 2_epimerase	EC 5.1.3.14	O_antigen synthesis
N_acetyl_alpha_D_glucosaminyl_diphospho_ditransoctacis_undecaprenol 4_epimerase	EC 5.1.3.26	O_antigen synthesis
UTP__glucose_1_phosphate uridylyltransferase	EC 2.7.7.9	O_antigen synthesis glycerolipid synthesis
Dipeptidyl carboxypeptidase Dcp	EC 3.4.15.5	oligopeptide hydrolysis
PTS system cellobiose_specific IIC component	NA	oligosaccharide transport
PTS system NNprime_diacetylchitobiose_specific IIC component	NA	oligosaccharide transport
Oligosaccharide reducing_end xylanase	EC 3.2.1.156	oligosaccharide utilization
alpha_galactosidase	EC 3.2.1.22	oligosaccharide utilization
alpha_galacturonidase	EC 3.2.1.67	oligosaccharide utilization
NADH_dependent butanol dehydrogenase A	EC 1.1.1._	other end products
NADH_dependent butanol dehydrogenase A	EC 1.1.1._	other end products
NADPH_dependent butanol dehydrogenase	NA	other end products
Alpha_L_fucosidase	EC 3.2.1.51	other glycan degradation KEGG
Beta_hexosaminidase	EC 3.2.1.52	other glycan degradation KEGG
Pectinesterase	EC 3.1.1.11	pectin utilization
Rhamnogalacturonan endolyase	EC 4.2.2.23	pectin utilization
Phosphogluconate dehydrogenase	EC 1.1.1.44	Pentose phosphate
Glucose_6P dehydrogenase	EC 1.1.1.49	Pentose phosphate
5_keto_D_gluconate 5_reductase	EC 1.1.1.69	Pentose phosphate
Glucose dehydrogenase PQQ_dependent	EC 1.1.5.2	Pentose phosphate
Transketolase	EC 2.2.1.1	Pentose phosphate
Transaldolase	EC 2.2.1.2	Pentose phosphate
Gluconokinase	EC 2.7.1.12	Pentose phosphate
Ribokinase	EC 2.7.1.15	Pentose phosphate
ribulokinase	EC 2.7.1.16	Pentose phosphate
xylulokinase	EC 2.7.1.17	Pentose phosphate
6_phosphoglucolactonase	EC 3.1.1.31	Pentose phosphate
Deoxyribose_phosphate aldolase	EC 4.1.2.4	Pentose phosphate
L_xylulose 5_phosphate 3_epimerase	EC 5.1.3._	Pentose phosphate
Ribulose_5P 3_isomerase	EC 5.1.3.1	Pentose phosphate
L_xylulose 5_phosphate 3_epimerase	EC 5.1.3.22	Pentose phosphate
L_ribulose_5_phosphate 4_epimerase	EC 5.1.3.4	Pentose phosphate
L_arabinose isomerase	EC 5.3.1.4	Pentose phosphate
Xylose isomerase	EC 5.3.1.5	Pentose phosphate
Ribose_5_phosphate isomerase B	EC 5.3.1.6	Pentose phosphate
Ribose_5P isomerase	EC 5.3.1.6	Pentose phosphate
Phosphopentomutase	EC 5.4.2.7	Pentose phosphate purine metabolism
Gluconolactonase	EC 3.1.1.17	pentose phosphate pathway_other branching point
Aminopeptidase Y Arg Lys Leu preference	EC 3.4.11.15	peptidase family M28
Proline iminopeptidase	EC 3.4.11.5	peptidase for poly_proline
D_aminopeptidase	EC 3.4.11.19	peptide hydolysis
Prolyl oligopeptidase family protein	NA	peptide hydolysis
Aspartyl aminopeptidase	EC 3.4.11.21	peptide hydrolysis
Tripeptide aminopeptidase	EC 3.4.11.4	peptide hydrolysis
cytosol non specific dipeptidase	EC 3.4.13.18	peptide hydrolysis
beta_Ala_His dipeptidase	EC 3.4.13.20	peptide hydrolysis
Alpha_aspartyl dipeptidase Peptidase E	EC 3.4.13.21	peptide hydrolysis
cytosol non specific dipeptidase	EC 3.4.13.3	peptide hydrolysis
Xaa_Pro dipeptidase PepQ	EC 3.4.13.9	peptide hydrolysis
Peptidase M23orM37 family	NA	peptide hydrolysis
Oligopeptide transport ATP_binding protein	NA	peptide transport
Oligopeptide transport permease protein OppB_like	NA	peptide transport
Oligopeptide transport permease protein OppC_like	NA	peptide transport
Oligopeptide transport substrate_binding protein	NA	peptide transport
Oligopeptide ABC transporter substrate_binding protein OppA	TC 3.A.1.5.1	peptide transport
Oligopeptide ABC transporter periplasmic oligopeptide_binding protein OppA	TC 3.A.1.5.1	peptide transport
UDP_N_acetyl_alpha_D_muramoyl_L_alanyl_L_glutamate epimerase MurL	EC 5.1.1.23	peptidoglycan synthesis
UDP_4_amino_4_deoxy_L_arabinose formyltransferase	EC 2.1.2.13	peptidoglycan synthesis
UDP_N_acetylglucosamine__N_acetylmuramyl_pentapeptide pyrophosphoryl_undecaprenol N_acetylglucosamine transferase	EC 2.4.1.227	peptidoglycan synthesis
Phospho_N_acetylmuramoyl_pentapeptide_transferase	EC 2.7.8.13	peptidoglycan synthesis
Peptidoglycan DD_transpeptidase MrdA D_alanyl_D_alanine carboxypeptidase	EC 3.4.16.4	peptidoglycan synthesis
Murein DD_endopeptidase MepS or Murein LD_carboxypeptidase	EC 3.4.17.13	peptidoglycan synthesis
L_alanine_DL_glutamate epimerase	NA	peptidoglycan synthesis
UDP_galactopyranose mutase	EC 5.4.99.9	peptidoglycan synthesis
UDP_N_acetylmuramoyl_tripeptide__D_alanyl_D_alanine ligase	EC 6.3.2.10	peptidoglycan synthesis
UDP_N_acetylmuramoyl_dipeptide__26_diaminopimelate ligase	EC 6.3.2.13	peptidoglycan synthesis
UDP_N_acetylmuramoy_dipeptide__L_lysine ligase MurE	EC 6.3.2.7	peptidoglycan synthesis
UDP_N_acetylmuramate__L_alanine ligase	EC 6.3.2.8	peptidoglycan synthesis
Hydrogen peroxide_inducible genes activator OxyR	NA	peroxide sensing _ defense against ROS
Phenazine biosynthesis protein PhzF	NA	phenazine synthesis
Catalytic LigB subunit of aromatic ring_opening dioxygenase	NA	phenolic compound breakdown
Prephenate dehydrogenase	EC 1.3.1.12	phenylalanine _ tyrosine synthesis
Arogenate dehydrogenase	EC 1.3.1.43	phenylalanine _ tyrosine synthesis
Biosynthetic Aromatic amino acid aminotransferase alpha	EC 2.6.1.57	phenylalanine _ tyrosine synthesis
Prephenate dehydratase	EC 4.2.1.51	phenylalanine _ tyrosine synthesis
Phenylacetate_coenzyme A ligase	EC 6.2.1.30	phenylalanine breakdown
Phosphate regulon sensor protein PhoR SphS	EC 2.7.13.3	phosphate metabolism
Phosphate ABC transporter ATP_binding protein PstB	TC 3.A.1.7.1	phosphate transport
Phosphate ABC transporter permease protein PstA	TC 3.A.1.7.1	phosphate transport
Phosphate ABC transporter permease protein PstC	TC 3.A.1.7.1	phosphate transport
Phosphate ABC transporter substrate_binding protein PstS	TC 3.A.1.7.1	phosphate transport
Phosphate transport system permease protein PstA	TC 3.A.1.7.1	phosphate transport
Phosphoglycerate transport regulatory protein PgtC	NA	Phosphoglycerate transport
Phosphoglycerate transport system sensor protein PgtB	NA	Phosphoglycerate transport
Phosphoglycerate transporter protein PgtP	NA	Phosphoglycerate transport
Cyclopropane_fatty_acyl_phospholipid synthase	EC 2.1.1.79	phospholipid metabolism
Choline kinase	EC 2.7.1.32	phospholipid metabolism
Choline_phosphate cytidylyltransferase	EC 2.7.7.15	phospholipid metabolism
Phospholipid ABC transporter ATP_binding protein MlaF	NA	phospholipid transport
Phospholipid ABC transporter permease protein MlaE	NA	phospholipid transport
Phosphonate ABC transporter ATP_binding protein PhnC	TC 3.A.1.9.1	phosphonate transport
Phosphonate ABC transporter permease protein PhnE	TC 3.A.1.9.1	phosphonate transport
Phosphonate ABC transporter substrate_binding protein PhnD	TC 3.A.1.9.1	phosphonate transport
Phosphinothricin N_acetyltransferase	EC 2.3.1.183	phosphonate_phosphinate metabolism
Alpha_D_ribose 1_methylphosphonate 5_triphosphate synthase subunit PhnI	EC 2.7.8.37	phosphonate_phosphinate metabolism
Alpha_D_ribose 1_methylphosphonate 5_triphosphate synthase subunit PhnL	EC 2.7.8.37	phosphonate_phosphinate metabolism
Alpha_D_ribose 1_methylphosphonate 5_triphosphate diphosphatase	EC 3.6.1.63	phosphonate_phosphinate metabolism
Phosphonopyruvate decarboxylase	EC 4.1.1.82	phosphonate_phosphinate metabolism
Alpha_D_ribose 1_methylphosphonate 5_phosphate C_P lyase	EC 4.7.1.1	phosphonate_phosphinate metabolism
Phosphoenolpyruvate phosphomutase	EC 5.4.2.9	phosphonate_phosphinate metabolism
Phosphinothricin N_acetyltransferase	NA	phosphonate_phosphinate metabolism
Glutamate synthase NADPH small chain and large chain	EC 1.4.1.13	polyamine _ arginine breakdown
gamma_glutamylputrescine oxidase	EC 1.4.3._	polyamine _ arginine breakdown
Carboxynorspermidine synthase	EC 1.5.1.43	polyamine _ arginine breakdown
carbamate kinase	EC 2.7.2.2	polyamine _ arginine breakdown
carbamoylputrescine hydrolase	EC 3.5.1.53	polyamine _ arginine breakdown
arginase	EC 3.5.3.1	polyamine _ arginine breakdown
Agmatine amidinohydrolase	EC 3.5.3.11	polyamine _ arginine breakdown
Agmatine deiminase	EC 3.5.3.12	polyamine _ arginine breakdown
Arginine demininase	EC 3.5.3.6	polyamine _ arginine breakdown
Ornithine decarboxylase	EC 4.1.1.17	polyamine _ arginine breakdown
Arginine decarboxylase	EC 4.1.1.19	polyamine _ arginine breakdown
Carboxynorspermidine decarboxylase	EC 4.1.1.96	polyamine _ arginine breakdown
Ornithine cyclodeaminase	EC 4.3.1.12	polyamine _ arginine breakdown
gamma_glutamylputrescine synthase	EC 6.3.1.11	polyamine _ arginine breakdown
Ornithine carbamoyltransferase	EC 2.1.3.3	polyamine _ arginine breakdown arginine synthesis
Carbamoyl_phosphate synthase	EC 6.3.4.16	polyamine _ arginine breakdown arginine synthesis
Carbamoyl_phosphate synthase	EC 6.3.5.5	polyamine _ arginine breakdown arginine synthesis
NAD_specific glutamate dehydrogenase	EC 1.4.1.2	polyamine _ arginine breakdown L_Asparate centric
glutamate dehydrogenase NADP_specific glutamate dehydrogenase	EC 1.4.1.4	polyamine _ arginine breakdown L_Asparate centric
Spermidine N1_acetyltransferase	EC 2.3.1.57	polyamine breakdown
Putrescine carbamoyltransferase	EC 2.1.3.6	polyamine metabolism
Spermidine export protein MdtI	NA	polyamine transport
Spermidine export protein MdtJ	NA	polyamine transport
Arginineorornithine antiporter ArcD	NA	polyamine transport
Spermidineorputrescine import ABC transporter ATP_binding protein PotA	TC 3.A.1.11.1	polyamine transport
Spermidineorputrescine import ABC transporter ATP_binding protein PotB	TC 3.A.1.11.1	polyamine transport
Spermidineorputrescine import ABC transporter ATP_binding protein PotC	TC 3.A.1.11.1	polyamine transport
Spermidineorputrescine import ABC transporter ATP_binding protein PotD	TC 3.A.1.11.1	polyamine transport
Putrescine ABC transporter putrescine_binding protein PotF	TC 3.A.1.11.2	polyamine transport
Putrescine transport ATP_binding protein PotG	TC 3.A.1.11.2	polyamine transport
Polyphosphate kinase	EC 2.7.4.1	polyphosphate synthesis
Alpha_L_Rha alpha_13_L_rhamnosyltransferase	EC 2.4.1._	polysaccharide synthesis
Cellobiose phosphorylase	EC 2.4.1.20	polysaccharide utilization
4_O_beta_D_mannosyl_D_glucose phosphorylase	EC 2.4.1.281	polysaccharide utilization
Maltose phosphorylase	EC 2.4.1.8	polysaccharide utilization
Alpha amylase	EC 3.2.1.1	polysaccharide utilization
Oligo_16_glucosidase	EC 3.2.1.10	polysaccharide utilization
Xylan alpha_12_glucuronosidase	EC 3.2.1.131	polysaccharide utilization
Neopullulanase	EC 3.2.1.135	polysaccharide utilization
Glucuronoarabinoxylan endo_14_beta_xylanase	EC 3.2.1.136	polysaccharide utilization
Cellulose 14_beta_cellobiosidase reducing end	EC 3.2.1.176	polysaccharide utilization
alpha_xylosidase	EC 3.2.1.177	polysaccharide utilization
Alpha glucosidase	EC 3.2.1.20	polysaccharide utilization
beta glucosidase	EC 3.2.1.21	polysaccharide utilization
Beta_galactosidase	EC 3.2.1.23	polysaccharide utilization
Glucan 14_alpha_glucosidase	EC 3.2.1.3	polysaccharide utilization
Exo_14_beta xylosidase	EC 3.2.1.37	polysaccharide utilization
Endoglucanase_cellulase endo_14_beta_xylanase	EC 3.2.1.4	polysaccharide utilization
pullulanase	EC 3.2.1.41	polysaccharide utilization
Alpha_N_arabinofuranosidase	EC 3.2.1.55	polysaccharide utilization
Glucan 16_alpha_glucosidase	EC 3.2.1.70	polysaccharide utilization
Endo_beta_13_14 glucanase licheninase	EC 3.2.1.73	polysaccharide utilization
Mannan endo_14_beta_mannosidase	EC 3.2.1.78	polysaccharide utilization
Arabinogalactan endo_14_beta_galactanase	EC 3.2.1.89	polysaccharide utilization
cellulase	EC 3.2.1.91	polysaccharide utilization
Arabinan endo_15_alpha_L_arabinosidase	EC 3.2.1.99	polysaccharide utilization
Mannan endo_14_beta_mannosidase	EC 3.2.1.78	polysaccharide utilization
ABC_type polysaccharide transport system permease component	NA	polysaccharide utilization
endo_14_beta_xylanase	NA	polysaccharide utilization
SusC outer membrane protein involved in starch binding	NA	polysaccharide utilization
SusC outer membrane protein involved in starch binding	NA	polysaccharide utilization
Alpha_12_mannosidase	NA	polysaccharide utilization
Endo_14_beta_xylanase D	NA	polysaccharide utilization
SusD outer membrane protein	NA	polysaccharide utilization
Xylanase	NA	polysaccharide utilization
coproporphyrinogen dehydrogenase	EC 1.3.98.3	Porphyrin metabolism Chlorophyll Heme Ferretin
coproporphyrinogen dehydrogenase	EC 1.3.99.22	Porphyrin metabolism Chlorophyll Heme Ferretin
Protein_PII uridylyltransferase	EC 2.7.7.59	Porphyrin metabolism Chlorophyll Heme Ferretin
uroporphyrinogen decarboxylase	EC 4.1.1.37	Porphyrin metabolism Chlorophyll Heme Ferretin
Glutamate_1_semialdehyde 21_aminomutase	EC 5.4.3.8	Porphyrin metabolism Chlorophyll Heme Ferretin
precorrin_3B synthase	EC 1.14.1.383	Porphyrin metabolism Vit B12 Chlorophyll Heme Ferretin
Bacterioferritin	EC 1.16.3.1	Porphyrin metabolism Vit B12 Chlorophyll Heme Ferretin
Glutamyl_tRNA reductase	EC 1.2.1.70	Porphyrin metabolism Vit B12 Chlorophyll Heme Ferretin
cobalt_precorrin_6A reductase	EC 1.3.1.106	Porphyrin metabolism Vit B12 Chlorophyll Heme Ferretin
Cobalt_precorrin_6x reductase	EC 1.3.1.54	Porphyrin metabolism Vit B12 Chlorophyll Heme Ferretin
Precorrin_2 dehydrogenase	EC 1.3.1.76	Porphyrin metabolism Vit B12 Chlorophyll Heme Ferretin
Protoporphyrinogen IX oxidase aerobic HemY	EC 1.3.3.4	Porphyrin metabolism Vit B12 Chlorophyll Heme Ferretin
Uroporphyrinogen_III methyltransferase	EC 2.1.1.107	Porphyrin metabolism Vit B12 Chlorophyll Heme Ferretin
Uroporphyrinogen_III methyltransferase	EC 2.1.1.107	Porphyrin metabolism Vit B12 Chlorophyll Heme Ferretin
Cobalt_precorrin_2 C20_methyltransferase	EC 2.1.1.130	Porphyrin metabolism Vit B12 Chlorophyll Heme Ferretin
Cobalt_precorrin_3b C17_methyltransferase	EC 2.1.1.131	Porphyrin metabolism Vit B12 Chlorophyll Heme Ferretin
precorrin_6B C515_methyltransferase	EC 2.1.1.132	Porphyrin metabolism Vit B12 Chlorophyll Heme Ferretin
Cobalt_precorrin_4 C11_methyltransferase	EC 2.1.1.133	Porphyrin metabolism Vit B12 Chlorophyll Heme Ferretin
cobalt_factor II C20_methyltransferase	EC 2.1.1.151	Porphyrin metabolism Vit B12 Chlorophyll Heme Ferretin
precorrin_6A synthase	EC 2.1.1.152	Porphyrin metabolism Vit B12 Chlorophyll Heme Ferretin
cobalt_precorrin_5B C1_methyltransferase	EC 2.1.1.195	Porphyrin metabolism Vit B12 Chlorophyll Heme Ferretin
cobalt_precorrin_6B C15_methyltransferase	EC 2.1.1.196	Porphyrin metabolism Vit B12 Chlorophyll Heme Ferretin
cobalt_precorrin_4 methyltransferase	EC 2.1.1.271	Porphyrin metabolism Vit B12 Chlorophyll Heme Ferretin
cobalt_factor III methyltransferase	EC 2.1.1.272	Porphyrin metabolism Vit B12 Chlorophyll Heme Ferretin
cobalt_precorrin_7 C5_methyltransferase	EC 2.1.1.289	Porphyrin metabolism Vit B12 Chlorophyll Heme Ferretin
Nicotinate_nucleotide__dimethylbenzimidazole phosphoribosyltransferase	EC 2.4.2.21	Porphyrin metabolism Vit B12 Chlorophyll Heme Ferretin
ATPCobIalamin adenosyltransferase	EC 2.5.1.17	Porphyrin metabolism Vit B12 Chlorophyll Heme Ferretin
adenosylcobinamide kinase	EC 2.7.1.156	Porphyrin metabolism Vit B12 Chlorophyll Heme Ferretin
adenosylcobinamide_phosphate guanylyltransferase	EC 2.7.7.62	Porphyrin metabolism Vit B12 Chlorophyll Heme Ferretin
adenosylcobinamide_GDP ribazoletransferase	EC 2.7.8.26	Porphyrin metabolism Vit B12 Chlorophyll Heme Ferretin
Alpha_ribazole_5prime_phosphate phosphatase	EC 3.1.3.73	Porphyrin metabolism Vit B12 Chlorophyll Heme Ferretin
cobalt_precorrin 5A hydrolase	EC 3.7.1.12	Porphyrin metabolism Vit B12 Chlorophyll Heme Ferretin
Porphobilinogen synthase	EC 4.2.1.24	Porphyrin metabolism Vit B12 Chlorophyll Heme Ferretin
Uroporphyrinogen_III synthase	EC 4.2.1.75	Porphyrin metabolism Vit B12 Chlorophyll Heme Ferretin
sirohydrochlorin cobaltochelatase	EC 4.99.1.3	Porphyrin metabolism Vit B12 Chlorophyll Heme Ferretin
Cobalt_precorrin_8x methylmutase	EC 5.4.1.2	Porphyrin metabolism Vit B12 Chlorophyll Heme Ferretin
cobalt_precorrin_8 methylmutase	EC 5.4.99.60	Porphyrin metabolism Vit B12 Chlorophyll Heme Ferretin
Cobalt_precorrin_8x methylmutase	EC 5.4.99.61	Porphyrin metabolism Vit B12 Chlorophyll Heme Ferretin
adenosylcobinamide_phosphate synthase	EC 6.3.1.10	Porphyrin metabolism Vit B12 Chlorophyll Heme Ferretin
Cobyric acid synthase	EC 6.3.5.10	Porphyrin metabolism Vit B12 Chlorophyll Heme Ferretin
cobyrinate ac_diamide synthase	EC 6.3.5.11	Porphyrin metabolism Vit B12 Chlorophyll Heme Ferretin
hydrogenobyrinic acid ac_diamide synthase	EC 6.3.5.9	Porphyrin metabolism Vit B12 Chlorophyll Heme Ferretin
Cobaltochelatase	EC 6.6.1.2	Porphyrin metabolism Vit B12 Chlorophyll Heme Ferretin
glutamyl_tRNA reductase	EC 1.2.1.70	Porphyrin metabolism Vit B12 Chlorophyll Heme Ferretin
hydroxymethylbilane synthase	EC 2.5.1.61	Porphyrin metabolism Vit B12 Chlorophyll Heme Ferretin
glutamate_1_semialdehyde aminotransferase	EC 5.4.3.8	Porphyrin metabolism Vit B12 Chlorophyll Heme Ferretin
glutamate___tRNA synthetase	EC 6.1.1.17	Porphyrin metabolism Vit B12 Chlorophyll Heme Ferretin
Protoporphyrinogen IX oxidase oxygen_independent HemG	NA	Porphyrin metabolism Vit B12 Chlorophyll Heme Ferretin
Pyrrolidone_carboxylate peptidase	EC 3.4.19.3	post_translational modification
Trk potassium uptake system protein TrkA	NA	potassium
Trk potassium uptake system protein TrkH	NA	potassium
Ornithine aminotransferase	EC 2.6.1.13	proline metabolism arginine metabolism
Pyrroline_5_carboxylate reductase	EC 1.5.1.2	proline metabolism proline synthesis
Lactaldehyde reductase	EC 1.1.1.77	propionate glyoxylate
Acryloyl_CoA reductase AcuIorYhdH	EC 1.3.1.84	propionate metabolism
Propionate__CoA ligase	EC 6.2.1.17	propionate metabolism
Peptide methionine sulfoxide reductase MsrA	EC 1.8.4.11	protection against oxidative stress
Peptide methionine sulfoxide reductase MsrB	EC 1.8.4.12	protection against oxidative stress
BatA Bacteroides aerotolerance operon	NA	protection against oxidative stress
BatB	NA	protection against oxidative stress
BatD	NA	protection against oxidative stress
Aerotolerance protein BatA	NA	protection against oxidative stress
Aerotolerance protein BatB	NA	protection against oxidative stress
Aerotolerance protein BatC	NA	protection against oxidative stress
Aerotolerance protein BatE	NA	protection against oxidative stress
ATP_dependent Clp protease proteolytic subunit	EC 3.4.21.92	protein homeostasis _ protein quality
ATP_dependent Clp protease ATP_binding subunit ClpA	NA	protein homeostasis _ protein quality
ATP_dependent Clp protease ATP_binding subunit ClpX	NA	protein homeostasis _ protein quality
ATP_dependent Clp protease ATP_binding subunit ClpX	NA	protein homeostasis _ protein quality
Aminopeptidase S Leu Val Phe Tyr preference	EC 3.4.11.24	protein hydrolysis
Carboxypeptidase A1 precursor	EC 3.4.17.1	protein hydrolysis
Protein_L_isoaspartate O_methyltransferase	EC 2.1.1.77	protein modification
L_methionine N_acetyltransferase	EC 2.3.1.53	protein modification
L_phenylalanine N_acetyltransferase	EC 2.3.1.53	protein modification
Oligopeptidase A	EC 3.4.24.70	protein utilization
Dolichol_phosphate mannosyltransferase in lipid_linked oligosaccharide synthesis cluster	EC 2.4.1.83	proteoglycan synthesis
NADP transhydrogenase C_domain of subunit alpha	EC 1.6.1.2	proton motive force
NADP transhydrogenase N_domain of subunit alpha	EC 1.6.1.2	proton motive force
Phosphoenolpyruvate_protein phosphotransferase of PTS system	EC 2.7.3.9	PTS system
Phosphotransferase system phosphocarrier protein HPr	NA	PTS system
Inosine_5prime_monophosphate dehydrogenase	EC 1.1.1.205	purine metabolism
Xanthine dehydrogenase molybdenum binding subunit	EC 1.17.1.4	purine metabolism
ribonucleoside_triphosphate reductase thioredoxin	EC 1.17.4.2	purine metabolism
2_amino_N_ribosylacetamide 5prime_phosphate transformylase	EC 2.1.2.2	purine metabolism
phosphoribosylaminoimidazolecarboxamide formyltransferase	EC 2.1.2.3	purine metabolism
Purine nucleoside phosphorylase	EC 2.4.2.1	purine metabolism
amidophosphoribosyltransferase	EC 2.4.2.14	purine metabolism
Xanthine phosphoribosyltransferase	EC 2.4.2.22	purine metabolism
Adenine phosphoribosyltransferase	EC 2.4.2.7	purine metabolism
Hypoxanthine_guanine phosphoribosyltransferase	EC 2.4.2.8	purine metabolism
Nucleoside diphosphate kinase	EC 2.7.4.6	purine metabolism
Guanylate kinase	EC 2.7.4.8	purine metabolism
ribose_phosphate diphosphokinase	EC 2.7.6.1	purine metabolism
GTP pyrophosphokinase	EC 2.7.6.5	purine metabolism
3prime5prime_cyclic_nucleotide phosphodiesterase	EC 3.1.4.17	purine metabolism
Deoxyguanosinetriphosphate triphosphohydrolase	EC 3.1.5.1	purine metabolism
guanosine_3prime5prime_bisdiphosphate 3prime_diphosphatase	EC 3.1.7.2	purine metabolism
Inosine_uridine preferring nucleoside hydrolase	EC 3.2.2.1	purine metabolism
AMP nucleosidase	EC 3.2.2.4	purine metabolism
5_hydroxyisourate hydrolase	EC 3.5.2.17	purine metabolism
IMP cyclohydrolase	EC 3.5.4.10	purine metabolism
Adenine deaminase	EC 3.5.4.2	purine metabolism
Guanine deaminase	EC 3.5.4.3	purine metabolism
Adenosine deaminase	EC 3.5.4.4	purine metabolism
Exopolyphosphatase	EC 3.6.1.11	purine metabolism
ADP_ribose pyrophosphatase	EC 3.6.1.13	purine metabolism
Bis5prime_nucleosyl_tetraphosphatase symmetrical	EC 3.6.1.41	purine metabolism
Nucleoside 5_triphosphatase RdgB dHAPTP dITP XTP_specific	EC 3.6.1.66	purine metabolism
ATP pyrophosphatase	EC 3.6.1.8	purine metabolism
phosphoribosylaminoimidazole carboxylase	EC 4.1.1.21	purine metabolism
Adenylate cyclase	EC 4.6.1.1	purine metabolism
N5_carboxyaminoimidazole ribonucleotide mutase	EC 5.4.99.18	purine metabolism
phosphoribosylaminoimidazolesuccinocarboxamide synthase	EC 6.3.2.6	purine metabolism
phosphoribosylaminoimidazole synthetase	EC 6.3.3.1	purine metabolism
Phosphoribosylamine__glycine ligase	EC 6.3.4.13	purine metabolism
N5_carboxyaminoimidazole ribonucleotide synthase	EC 6.3.4.18	purine metabolism
GMP synthase glutamine_hydrolyzing	EC 6.3.5.2	purine metabolism
phosphoribosylformylglycinamidine synthase	EC 6.3.5.3	purine metabolism
Imidazole glycerol phosphate synthase amidotransferase subunit HisH	NA	purine metabolism histdine synthesis
Imidazole glycerol phosphate synthase cyclase subunit	NA	purine metabolism histdine synthesis
5prime_nucleotidase	EC 3.1.3.5	purine metabolism Pyrimidine metabolism nicotinate
5prime_nucleotidase SurE	EC 3.1.3.5	purine metabolism Pyrimidine metabolism nicotinate
Purine nucleoside ABC transporter ATP_binding protein	NA	purine transport
Purine nucleoside ABC transporter permease protein 1	NA	purine transport
Purine nucleoside ABC transporter permease protein 2	NA	purine transport
Purine nucleoside ABC transporter substrate_binding protein	NA	purine transport
Pyridoxal phosphate_containing protein YggS	NA	Pyridoxal phosphate homeostasis
Dihydroorotate dehydrogenase NAD catalytic subunit	EC 1.3.1.14	Pyrimidine metabolism
Dihydropyrimidine dehydrogenase NADP	EC 1.3.1.2	Pyrimidine metabolism
Dihydroorotate dehydrogenase electron transfer subunit	EC 1.3.3.1	pyrimidine metabolism
Dihydroorotate dehydrogenase catalytic subunit	EC 1.3.3.1	pyrimidine metabolism
Dihydroorotate dehydrogenase electron transfer subunit	EC 1.3.98.1	pyrimidine metabolism
Dihydroorotate dehydrogenase catalytic subunit	EC 1.3.98.1	pyrimidine metabolism
Thymidylate synthase	EC 2.1.1.45	Pyrimidine metabolism
Aspartate carbamoyltransferase	EC 2.1.3.2	Pyrimidine metabolism
Orotate phosphoribosyltransferase	EC 2.4.2.10	Pyrimidine metabolism
Uridine phosphorylase	EC 2.4.2.3	Pyrimidine metabolism
Thymidine phosphorylase	EC 2.4.2.4	Pyrimidine metabolism
Uracil phosphoribosyltransferase	EC 2.4.2.9	Pyrimidine metabolism
Thymidine kinase	EC 2.7.1.21	Pyrimidine metabolism
Uridine kinase	EC 2.7.1.48	Pyrimidine metabolism
Pseudouridine kinase	EC 2.7.1.83	Pyrimidine metabolism
Uridylate kinase	EC 2.7.4.22	Pyrimidine metabolism
Ribose 15_bisphosphate phosphokinase PhnN	EC 2.7.4.23	Pyrimidine metabolism
Cytidylate kinase	EC 2.7.4.25	Pyrimidine metabolism
Thymidylate kinase	EC 2.7.4.9	Pyrimidine metabolism
Pyrimidine_specific ribonucleoside hydrolase RihB	EC 3.2.2.8	Pyrimidine metabolism
Dihydroorotase	EC 3.5.2.3	Pyrimidine metabolism
Cytosine deaminase	EC 3.5.4.1	Pyrimidine metabolism
dCMP deaminase	EC 3.5.4.12	Pyrimidine metabolism
Deoxycytidine triphosphate deaminase	EC 3.5.4.13	Pyrimidine metabolism
Cytidine deaminase	EC 3.5.4.5	Pyrimidine metabolism
Dimeric dUTPase	EC 3.6.1.23	Pyrimidine metabolism
Orotidine 5prime_phosphate decarboxylase	EC 4.1.1.23	Pyrimidine metabolism
CTP synthase	EC 6.3.4.2	Pyrimidine metabolism
Pyrimidine nucleoside transporter	NA	pyrimidine transport
quinateorshikimate dehydrogenase	EC 1.1.1.24	Quinate_chorismate
Shikimate 5_dehydrogenase I alpha	EC 1.1.1.25	Quinate_chorismate
YdiB in E coli aka AroE	EC 1.1.1.282	Quinate_chorismate
quinateorshikimate dehydrogenase membrane_bound quinone	EC 1.1.5.8	Quinate_chorismate
Acetoin dehydrogenase	EC 2.3.1.190	Quinate_chorismate
5_Enolpyruvylshikimate_3_phosphate synthase	EC 2.5.1.19	Quinate_chorismate
3_deoxy_7_phosphoheptulonate synthase 2_keto_3_deoxy_D_arabino_heptulosonate_7_phosphate synthase I beta	EC 2.5.1.54	Quinate_chorismate
Shikimate kinase I	EC 2.7.1.71	Quinate_chorismate
3_dehydroquinate dehydratase II	EC 4.2.1.10	Quinate_chorismate
3_dehydroquinate synthase	EC 4.2.3.4	Quinate_chorismate
Chorismate synthase	EC 4.2.3.5	Quinate_chorismate
Chorismate mutase I	EC 5.4.99.5	Quinate_chorismate
4S_4_hydroxy_5_phosphonooxypentane_23_dione isomerase	EC 5.3.1.32	quorum sensing
N_acyl homoserine lactone hydrolase	NA	quorum sensing
Glutamate_ammonia_ligase adenylyltransferase	EC 2.7.7.42	regulation of glutamate ammonia ligase activity
Methionine aminopeptidase	EC 3.4.11.18	release of initiator Methionine from protein
Arsenate reductase thioredoxin_coupled LMWP family	EC 1.20.4.4	respiration or detoxification
Two_component transcriptional response regulator OmpR family	NA	response to environmental changes
Two_component system sensor histidine kinase	NA	response to environmental changes
Cellobiose epimerase	EC 5.1.3.11	reversible reaction could for synthesis or utilization of oligosaccharides
5_amino_6_5_phosphoribosylaminouracil reductase	EC 1.1.1.193	riboflavin metabolism
67_dimethyl_8_ribityllumazine synthase	EC 2.5.1.78	riboflavin metabolism
Riboflavin synthase eubacterialoreukaryotic	EC 2.5.1.9	riboflavin metabolism
Riboflavin kinase	EC 2.7.1.26	riboflavin metabolism
FMN adenylyltransferase	EC 2.7.7.2	riboflavin metabolism
5_amino_6_5_phospho_D_ribitylaminouracil phosphatase 5_amino_6_ribitylamino_241H3H_pyrimidinedione 5prime_phosphate phosphatase	EC 3.1.3.104	riboflavin metabolism
GTP cyclohydrolase II	EC 3.5.4.25	riboflavin metabolism
Diaminohydroxyphosphoribosylamino pyrimidine deaminase	EC 3.5.4.26	riboflavin metabolism
34_dihydroxy_2_butanone 4_phosphate synthase	EC 4.1.99.12	riboflavin metabolism
Ribosomal protein L3 N5_glutamine methyltransferase	EC 2.1.1.298	ribosomal protein modification
23S rRNA uridine2552_2prime_O_methyltransferase	EC 2.1.1.166	ribosomal RNA modification
16S rRNA guanine527_N7_methyltransferase	EC 2.1.1.170	ribosomal RNA modification
16S rRNA guanine966_N2_methyltransferase	EC 2.1.1.171	ribosomal RNA modification
23S rRNA pseudouridine1915_N3_methyltransferase	EC 2.1.1.177	ribosomal RNA modification
SSU rRNA adenine1518_N6oradenine1519_N6_dimethyltransferase	EC 2.1.1.182	ribosomal RNA modification
23S rRNA adenine2058_N6_dimethyltransferase	EC 2.1.1.184	ribosomal RNA modification
23S rRNA guanosine2251_2prime_O_methyltransferase	EC 2.1.1.185	ribosomal RNA modification
23S rRNA guanine745_N1_methyltransferase	EC 2.1.1.187	ribosomal RNA modification
23S rRNA guanine748_N1_methyltransferase	EC 2.1.1.188	ribosomal RNA modification
23S rRNA uracil747_C5_methyltransferase	EC 2.1.1.189	ribosomal RNA modification
16S rRNA uracil1498_N3_methyltransferase	EC 2.1.1.193	ribosomal RNA modification
16S rRNA cytidine1402_2prime_O_methyltransferase	EC 2.1.1.198	ribosomal RNA modification
16S rRNA cytosine1402_N4_methyltransferase	EC 2.1.1.199	ribosomal RNA modification
16S rRNA guanine1516_N2_methyltransferase	EC 2.1.1.242	ribosomal RNA modification
Ribosomal RNA large subunit methyltransferase A	EC 2.1.1.51	ribosomal RNA modification
Pseudouridine 5prime_phosphate glycosidase	EC 4.2.1.70	ribosomal RNA modification
Ribosomal large subunit pseudouridine synthase B	EC 4.2.1.70	ribosomal RNA modification
LSU rRNA pseudouridine2605 synthase	EC 5.4.99.22	ribosomal RNA modification
Maff2 family protein Maf_like protein YceF	NA	ribosomal RNA modification
3_hexulose_6_phosphate synthase	EC 4.1.2.43	ribulose monophosphate
6_phospho_3_hexuloisomerase	EC 5.3.1.27	ribulose monophosphate
Succinate_acetateorproton symporter SatP	NA	SCFA transport
TRAP_type C4_dicarboxylate transport system large permease component	NA	SCFA transport
TRAP_type C4_dicarboxylate transport system periplasmic component	NA	SCFA transport
TRAP_type C4_dicarboxylate transport system small permease component	NA	SCFA transport
Acetate permease ActP cationoracetate symporter	NA	SCFA transport
Alpha_ketoglutarate permease	NA	SCFA transport
Anaerobic C4_dicarboxylate transporter DcuA	NA	SCFA transport
Anaerobic C4_dicarboxylate transporter DcuB	NA	SCFA transport
Anaerobic nitric oxide reductase flavorubredoxin	NA	SCFA transport
D_beta_hydroxybutyrate permease	NA	SCFA transport
Anaerobic C4_dicarboxylate transporter	NA	SCFA transport
Type I secretion system outer membrane component LapE	NA	secretion
Thioredoxin reductase	EC 1.8.1.9	selenocompound metabolism
Selenidewater dikinase or selenocysteine_containing	EC 2.7.9.3	selenocompound metabolism
Phosphoglycerate dehydrogenase D_3_phosphoglycerate dehydrogenase	EC 1.1.1.95	serine synthesis Glyoxylate and dicarboxylate glycine_serine_threonine
Squalene__hopene cyclase	EC 5.4.99.17	sesquiterpenoid _ terpenoid biosynthesis
Shikimate transporter	NA	shikimate transport
Isochorismatase	EC 3.3.2.1	siderophore synthesis
Glutamine synthetase adenylyl_L_tyrosine phosphorylase	EC 2.7.7.89	signaling maybe
Serineorthreonine protein phosphatase 2	EC 3.1.3.16	signaling maybe
Low molecular weight protein tyrosine phosphatase	EC 3.1.3.48	signaling maybe
PTS system sorbose_specific IIA component	EC 2.7.1.206	sorbose transport
PTS system sorbose_specific IIB component	EC 2.7.1.206	sorbose transport
PTS system sorbose_specific IIC component	NA	sorbose transport
PTS system sorbose_specific IID component	NA	sorbose transport
FADprotein FMN transferase	EC 2.7.1.180	specific function TBD
Sphingomyelinase	EC 3.1.4.12	sphingolipid metabolism
Serine palmitoyltransferase	EC 2.3.1.50	sphingolipid synthesis
Arylsulfatase	EC 3.1.6.1	sphingolipid synthesis
2_methylcitrate synthase	EC 2.3.3.5	succinate _ propionate metabolism
Methylisocitrate lyase	EC 4.1.3.30	succinate _ propionate metabolism
2_methylcitrate dehydratase	EC 4.2.1.79	succinate _ propionate metabolism
2_methylisocitrate dehydratase	EC 4.2.1.99	succinate _ propionate metabolism
PTS system sucrose_specific IIB component	EC 2.7.1.211	sucrose transport
PTS system sucrose_specific IIC component	EC 2.7.1.211	sucrose transport
PTS system sucrose_specific IIA component	EC 2.7.1.211	sucrose transport
PTS system 2_O_alpha_mannosyl_D_glycerate_specific IIC component	NA	sugar conjugate base tramsport
PTS system galactitol_specific IIC component	NA	sugar_alcohol transport
PTS system mannitol_specific IIC component	NA	sugar_alcohol transport
Sulfite reductase NADPH flavoprotein alpha_component	EC 1.8.1.2	sulfate assimilation
Sulfite reductase NADPH hemoprotein beta_component	EC 1.8.1.2	sulfate assimilation
Sulfate permease	NA	sulfate assimilation
Sulfate and thiosulfate import ATP_binding protein CysA	EC 3.6.3.25	sulfate transport
sulfate_transporting ATPase	EC 7.3.2.3	sulfate transport
Sulfate and thiosulfate binding protein CysP	NA	sulfate transport
Sulfate transport system permease protein CysT	NA	sulfate transport
Sulfate transport system permease protein CysW	NA	sulfate transport
Phosphoadenylyl_sulfate reductase thioredoxin	EC 1.8.4.8	sulfite assimilation
Sulfoquinovose isomerase	EC 5.3.1.31	sulfoquinovose breakdown
Adenylylsulfate reductase alpha_subunit	EC 1.8.99.2	sulfur metabolism
Adenylylsulfate reductase beta_subunit	EC 1.8.99.2	sulfur metabolism
Adenylylsulfate kinase	EC 2.7.1.25	sulfur metabolism
Sulfate adenylyltransferase subunit 1	EC 2.7.7.4	sulfur metabolism
3prime2prime5prime_bisphosphate nucleotidase	EC 3.1.3.7	sulfur metabolism
Superoxide dismutase Cu_Zn precursor	EC 1.15.1.1	superoxide inactivation
alpha_12_fucosyltransferase	NA	synthesis of fucosylated glycoconjugates
Triphosphoribosyl_dephospho_CoA synthase	EC 2.4.2.52	synthesis of triphosphoribosyl_dephospho_CoA
3_hydroxy_5_phosphonooxypentane_24_dione thiolase	EC 2.3.1.245	synthesis quorum sensing signal
2_dehydropantoate 2_reductase	EC 1.1.1.169	synthesis Vitamin B5
Ketol_acid reductoisomerase	EC 1.1.1.86	synthesis Vitamin B5
Polyamine oxidase	EC 1.5.3.17	synthesis Vitamin B5
3_methyl_2_oxobutanoate hydroxymethyltransferase	EC 2.1.2.11	synthesis Vitamin B5
Pantoate kinase	EC 2.7.1.169	synthesis Vitamin B5
Dephospho_CoA kinase	EC 2.7.1.24	synthesis Vitamin B5
Pantothenate kinase	EC 2.7.1.33	synthesis Vitamin B5
pantetheine_phosphate adenylyltransferase	EC 2.7.7.3	synthesis Vitamin B5
Phosphopantothenoylcysteine decarboxylase	EC 4.1.1.36	synthesis Vitamin B5
Dihydroxy_acid dehydratase	EC 4.2.1.9	synthesis Vitamin B5
Pantoate synthetase	EC 6.3.2.1	synthesis Vitamin B5
4_phosphopantoate___beta_alanine ligase	EC 6.3.2.36	synthesis Vitamin B5
Phosphopantothenoylcysteine synthetase	EC 6.3.2.5	synthesis Vitamin B5
Beta_ureidopropionase	EC .3.5.1.6	synthesis Vitamin B5
dihydropyrimidine dehydrogenase NAD subunit prÃªT preA	EC 1.3.1.1	synthesis Vitamin B5 Uracil â€“ thymine utilization
dihydropyrimidinase	EC 3.5.2.2	synthesis Vitamin B5 Uracil â€“ thymine utilization
4_hydroxythreonine_4_phosphate dehydrogenase	EC 1.1.1.262	synthesis Vitamin B6
4_phosphoerythronate dehydrogenase	EC 1.1.1.290	synthesis Vitamin B6
D_erythrose_4_phosphate dehydrogenase	EC 1.2.1.72	synthesis Vitamin B6
pyridoxal 5prime_phosphate synthase	EC 1.4.3.5	synthesis Vitamin B6
pyridoxine 5prime_phosphate synthase	EC 2.6.99.2	synthesis Vitamin B6
Pyridoxal kinase	EC 2.7.1.35	synthesis Vitamin B6
pyridoxal 5prime_phosphate synthase glutamine hydrolysing PdxST	EC 4.3.3.6	synthesis Vitamin B6
Alpha_ketoglutarate_dependent taurine dioxygenase	EC 1.14.11.17	taurine metabolism succinate metabolism
Taurine ABC transporter ATP_binding protein TauB	NA	taurine transport
Taurine ABC transporter permease protein TauC	NA	taurine transport
Taurine ABC transporter substrate_binding protein TauA	NA	taurine transport
2_deoxy_D_gluconate 3_dehydrogenase	EC 1.1.1.125	TBD
Galactoside O_acetyltransferase	EC 2.3.1.18	TBD
Maltose O_acetyltransferase	EC 2.3.1.79	TBD
Diaminopropionate ammonia_lyase	EC 4.3.1.15	TBD
2_dehydrotetronate isomerase	EC 5.3.1.35	TBD
fructose_6_phosphate aldolase	EC 4.1.2._	TBD
2prime3prime _cyclic_nucleotide 2prime_phosphodiesterase	EC 3.1.4.16	TBD _ signaling
2_oxoglutarate oxidoreductase alpha subunit	EC 1.2.7.3	TCA _ possibly breakdown of glutamate
polyribitol_phosphate beta_N_acetylglucosaminyltransferase	EC 2.4.1.355	Teichoic acids biosynthesis
polyglycerol_phosphate alpha_glucosyltransferase	EC 2.4.1.52	Teichoic acids biosynthesis
polyribitol_phosphate beta_glucosyltransferase	EC 2.4.1.53	Teichoic acids biosynthesis
polyribitol_phosphate alpha_N_acetylglucosaminyltransferase	EC 2.4.1.70	Teichoic acids biosynthesis
N_acetylglucosaminyldiphosphoundecaprenol N_acetyl_beta_D_mannosaminyltransferase	EC 2.41.1.187	Teichoic acids biosynthesis
teichoic acid glycerol transferase	EC 2.7.8.12	Teichoic acids biosynthesis
CDP_ribitol ribitolphosphotransferase	EC 2.7.8.14	Teichoic acids biosynthesis
acetylglucosaminephosphotransferase	EC 2.7.8.33	Teichoic acids biosynthesis
teichoic acid glycerol_phosphate primase	EC 2.7.8.44	Teichoic acids biosynthesis
teichoic acid glycerol_phosphate transferase	EC 2.7.8.45	Teichoic acids biosynthesis
teichoic acid ribitol_phosphate primase	EC 2.7.8.46	Teichoic acids biosynthesis
teichoic acid ribitol_phosphate polymerase	EC 2.7.8.47	Teichoic acids biosynthesis
undecaprenyl_diphosphate phosphatase	EC 3.6.1.27	Teichoic acids biosynthesis
UDP_N_acetylglucosamine 46_dehydratase	EC 4.2.1.135	Teichoic acids biosynthesis
D_alanyl_polyphosphoribitol synthetase D_alanine___polyphosphoribitol ligase	EC 6.1.1.3	Teichoic acids biosynthesis
Teichoic acid export ATP_binding protein TagH	EC 3.6.3.40	Teichoic acids export
Teichoic acid export ATP_binding protein TagH	EC 7.5.2.4	Teichoic acids export
GDP_L_fucose synthetase	EC 1.1.1.271	tentatively Fructose_Mannose metabolism
GDP_mannose 46_dehydratase	EC 4.2.1.47	tentatively Fructose_Mannose metabolism
1_deoxy_D_xylulose_5_phosphate isomeroreductase	EC 1.1.1.267	terpenoid backbone
hydroxymethylglutaryl_CoA reductase	EC 1.1.1.34	terpenoid backbone
4_hydroxy_3_methylbut_2_enyl diphosphate reductase	EC 1.17.1.2	terpenoid backbone
4_hydroxy_3_methylbut_2_en_1_yl diphosphate synthase	EC 1.17.7.1	terpenoid backbone
4_hydroxy_3_methylbut_2_en_1_yl diphosphate synthase flavodoxin	EC 1.17.7.3	terpenoid backbone
4_hydroxy_3_methylbut_2_enyl diphosphate reductase	EC 1.17.7.4	terpenoid backbone
Geranylgeranyl diphosphate reductase	EC 1.3.1.83	terpenoid backbone
HMG_CoA synthase	EC 2.3.3.10	terpenoid backbone
Dimethylallyltransferase	EC 2.5.1.1	terpenoid backbone
2E6E_farnesyl diphosphate synthase	EC 2.5.1.10	terpenoid backbone
Geranylgeranyl diphosphate synthase	EC 2.5.1.29	terpenoid backbone
Heptaprenyl diphosphate synthase component I	EC 2.5.1.30	terpenoid backbone
Undecaprenyl diphosphate synthase	EC 2.5.1.31	terpenoid backbone
4_hydroxybenzoate polyprenyltransferase	EC 2.5.1.39	terpenoid backbone
Octaprenyl diphosphate synthase	EC 2.5.1.90	terpenoid backbone
4_cytidine 5prime_diphospho_2_C_methyl_D_erythritol kinase	EC 2.7.1.148	terpenoid backbone
mevalonate kinase	EC 2.7.1.36	terpenoid backbone
phosphomevalonate kinase	EC 2.7.4.2	terpenoid backbone
isopentenyl phosphate kinase	EC 2.7.4.26	terpenoid backbone
2_C_methyl_D_erythritol 4_phosphate cytidylyltransferase	EC 2.7.7.60	terpenoid backbone
Diphosphomevalonate decarboxylase	EC 4.1.1.33	terpenoid backbone
phosphomevalonate decarboxylase	EC 4.1.1.99	terpenoid backbone
2_C_methyl_D_erythritol 24_cyclodiphosphate synthase	EC 4.6.1.12	terpenoid backbone
Isopentenyl_diphosphate Delta_isomerase	EC 5.3.3.2	terpenoid backbone
1_deoxy_D_xylulose_5_phosphate synthase	EC 2.2.1.7	terpenoid backbone thiamine metabolism
glycine oxidase	EC 1.4.3.19	thiamine metabolism
sulfide_dependent adenosine diphosphate thiazole synthase	EC 2.4.2.59	thiamine metabolism
cysteine_dependent adenosine diphosphate thiazole synthase	EC 2.4.2.60	thiamine metabolism
Thiamin_phosphate pyrophosphorylase	EC 2.5.1.3	thiamine metabolism
Hydroxyethylthiazole kinase	EC 2.7.1.50	thiamine metabolism
Thiamine_monophosphate kinase	EC 2.7.4.16	thiamine metabolism
phosphooxymethylpyrimidine kinase	EC 2.7.4.7	thiamine metabolism
Thiamin pyrophosphokinase	EC 2.7.6.2	thiamine metabolism
sulfur carrier protein ThiS adenylyltransferase	EC 2.7.7.73	thiamine metabolism
thiazole synthase	EC 2.8.1.10	thiamine metabolism
tRNA uracil 4_sulfurtransferase	EC 2.8.1.4	thiamine metabolism
cysteine desulfurase	EC 2.8.1.7	thiamine metabolism
Alkaline Phosphatase	EC 3.1.3.1	thiamine metabolism
Class B acid phosphatase precursor	EC 3.1.3.2	thiamine metabolism
Phosphomethylpyrimidine synthase ThiC	EC 4.1.99.17	thiamine metabolism
2_iminoacetate synthase	EC 4.1.99.19	thiamine metabolism
thiazole tautomerase	EC 5.3.99.10	thiamine metabolism
Thiazole biosynthesis protein ThiG	NA	thiamine metabolism
Sulfur carrier protein adenylyltransferase ThiF	NA	thiamine metabolism
Thiol peroxidase Bcp_type	EC 1.11.1.15	to be determined
Thioredoxin peroxidase	EC 1.11.1.15	to be determined
Thioredoxin peroxidase	EC 1.11.1.24	to be determined
Thiol peroxidase Bcp_type	EC 1.11.1.24	to be determined
Anti_sigma F factor	EC 2.7.11.1	transcriptional regulation
Citrate lyase transcriptional regulator CitI	NA	transcriptional regulation
Crp_like transcriptional regulator	NA	transcriptional regulation
Pur operon repressor PurR	NA	transcriptional regulation
Pyrimidine operon regulatory protein PyrR	NA	transcriptional regulation
Transcriptional regulator HxlR family	NA	transcriptional regulation
Transcriptional regulator LysR family	NA	transcriptional regulation
Transcriptional regulator MraZ	NA	transcriptional regulation
Transcriptional regulator PadR family	NA	transcriptional regulation
Transcriptional regulator YafY family	NA	transcriptional regulation
Transcriptional regulator YeiE LysR family	NA	transcriptional regulation
Methionine biosynthesis and transport regulator MtaR LysR family	NA	transcriptional regulation
Transcriptional regulator AcrR family	NA	transcriptional regulation
Transcriptional regulator AraC family	NA	transcriptional regulation
Transcriptional regulator CrporFnr family	NA	transcriptional regulation
Transcriptional regulator GntR family	NA	transcriptional regulation
Predicted transcriptional regulator of N_Acetylglucosamine utilization GntR family	NA	transcriptional regulation
Transcriptional regulator luxR family associated with agmatine catabolism	NA	transcriptional regulation
Transcriptional regulator MarR family	NA	transcriptional regulation
Transcriptional regulator MerR family	NA	transcriptional regulation
transcriptional regulator TrmB	NA	transcriptional regulation
Transcriptional regulator Xre family	NA	transcriptional regulation
Transcriptional repressor GlcR DeoR family	NA	transcriptional regulation
Transcriptional repressor of the fructose operon DeoR family	NA	transcriptional regulation
Nitrite_sensitive transcriptional repressor NsrR	NA	transcriptional regulation
Phosphoglycerate transport system transcriptional regulatory protein PgtA	NA	transcriptional regulation
Xylose activator XylR AraC family	NA	transcriptional regulation
Arginine pathway regulatory protein ArgR repressor of arg regulon	NA	transcriptional regulation
LacI family transcriptional regulator	NA	Transcriptional regulation
Transcriptional regulator AsnC family	NA	transcriptional regulation
Phosphate regulon transcriptional regulatory protein PhoB SphR	NA	transcriptional regulation phosphate metabolism
Heterodimeric efflux ABC transporter multidrug resistance BmrC subunit of BmrCD	NA	transport
Heterodimeric efflux ABC transporter multidrug resistance BmrD subunit of BmrCD	NA	transport
Heterodimeric efflux ABC transporter permeaseorATP_binding subunit 1	NA	transport
Heterodimeric efflux ABC transporter permeaseorATP_binding subunit 2	NA	transport
Prolineorsodium symporter PutP or Propionateorsodium symporter	TC 2.A.21.2.1	transporter
Alphaalpha_trehalose_phosphate synthase UDP_forming	EC 2.4.1.15	trehalose metabolism
Trehalose_6_phosphate phosphatase	EC 3.1.3.12	trehalose metabolism
Trehalase	EC 3.2.1.28	trehalose metabolism
Cytoplasmic trehalase	EC 3.2.1.28	trehalose metabolism
Trehalose_6_phosphate hydrolase	EC 3.2.1.93	trehalose metabolism
Beta_phosphoglucomutase	EC 5.4.2.6	trehalose metabolism
Trehalose synthase	EC 5.4.99.16	trehalose metabolism
PTS system trehalose_specific IIB component	EC 2.7.1.201	trehalose transport
PTS system trehalose_specific IIC component	NA	trehalose transport
tRNA cytidine32oruridine32_2prime_O_methyltransferase	EC 2.1.1.200	tRNA modification
tRNA cytidine34_2prime_O_methyltransferase	EC 2.1.1.207	tRNA modification
tRNA1Val adenine37_N6_methyltransferase	EC 2.1.1.223	tRNA modification
tRNA guanine37_N1_methyltransferase	EC 2.1.1.228	tRNA modification
tRNA guanine46_N7_methyltransferase	EC 2.1.1.33	tRNA modification
tRNA guanosine18_2prime_O_methyltransferase	EC 2.1.1.34	tRNA modification
tRNA guanosine18_2prime_O_methyltransferase	EC 2.1.1.34	tRNA modification
tRNA 5_methylaminomethyl_2_thiouridylate_methyltransferase	EC 2.1.1.61	tRNA modification
Methylenetetrahydrofolate__tRNA_uracil_5__methyltransferase TrmFO	EC 2.1.1.74	tRNA modification
N6_L_threonylcarbamoyladenine synthase	EC 2.3.1.234	tRNA modification
Queuine tRNA_ribosyltransferase	EC 2.4.2.29	tRNA modification
S_adenosylmethioninetRNA ribosyltransferase_isomerase	EC 2.4.99.17	tRNA modification
tRNA dimethylallyltransferase	EC 2.5.1.75	tRNA modification
tRNA nucleotidyltransferase	EC 2.7.7.21	tRNA modification
tRNA nucleotidyltransferase	EC 2.7.7.25	tRNA modification
CCA tRNA nucleotidyltransferase	EC 2.7.7.72	tRNA modification
Threonylcarbamoyl_AMP synthase	EC 2.7.7.87	tRNA modification
tRNA t6A37_methylthiotransferase	EC 2.8.4.5	tRNA modification
L_seryl_tRNASec selenium transferase	EC 2.9.1.1	tRNA modification
tRNA_specific adenosine_34 deaminase	EC 3.5.4._	tRNA modification
tRNA_specific adenosine_34 deaminase	EC 3.5.4.33	tRNA modification
tRNA pseudouridine38_40 synthase	EC 5.4.99.12	tRNA modification
tRNA pseudouridine55 synthase	EC 5.4.99.25	tRNA modification
tRNA pseudouridine65 synthase	EC 5.4.99.26	tRNA modification
tRNA pseudouridine13 synthase	EC 5.4.99.27	tRNA modification
tRNAIle_lysidine synthetase	EC 6.3.4.19	tRNA modification
Aspartyl_tRNAAsn amidotransferase subunit C	EC 6.3.5.6	tRNA modification
Glutamyl_tRNAGln amidotransferase subunit C	EC 6.3.5.7	tRNA modification
tRNA adenine37_N6_methyltransferase	NA	tRNA modification
tRNA_5_carboxymethylaminomethyl_2_thiouridine34 synthesis protein MnmG	NA	tRNA modification
tRNA_5_carboxymethylaminomethyl_2_thiouridine34 synthesis protein MnmE	NA	tRNA modification
tRNA threonylcarbamoyladenosine biosynthesis protein TsaE	NA	tRNA modification
tRNA threonylcarbamoyladenosine biosynthesis protein TsaB	NA	tRNA modification
Tryptophanase	EC 4.1.99.1	tryptophan breakdown
5_methyltetrahydropteroyltriglutamate__homocysteine methyltransferase	EC 2.1.1.14	tryptophan metabolism
anthranilate phosphoribosyltransferase	EC 2.4.2.18	tryptophan synthesis
indole_3_glycerol_phosphate synthase	EC 4.1.1.48	tryptophan synthesis
anthranilate synthase	EC 4.1.3.27	tryptophan synthesis
Tryptophan synthase indole_salvaging	EC 4.2.1.122	tryptophan synthesis
phosphoribosylanthranilate isomerase	EC 5.3.1.24	tryptophan synthesis
tryptophan synthase alpha chain	EC 4.2.1.20	tryptophan synthesis glycine_serine_threonine
34_dihydroxyphenylacetate 23_dioxygenase	EC 1.13.11.15	tyrosine breakdown phenylalanine breakdown aromatic compounds
Arogenate dehydrogenase	EC 1.3.1.43	tyrosine synthesis
2_polyprenylphenol hydroxylase	EC 1.14.13.240	ubiquinone
2_heptaprenyl_14_naphthoquinone methyltransferase	EC 2.1.1.163	ubiquinone
2_polyprenyl_6_hydroxyphenyl methylase	EC 2.1.1.222	ubiquinone
3_demethylubiquinol 3_O_methyltransferase	EC 2.1.1.64	ubiquinone
2_succinyl_5_enolpyruvyl_6_hydroxy_3_cyclohexene_1_carboxylic_acid synthase	EC 2.2.1.9	ubiquinone
14_dihydroxy_2_naphthoate polyprenyltransferase	EC 2.5.1.74	ubiquinone
14_dihydroxy_2_naphthoyl_CoA hydrolase	EC 3.1.2.28	ubiquinone
3_polyprenyl_4_hydroxybenzoate carboxy_lyase	EC 4.1.1.98	ubiquinone
Naphthoate synthase	EC 4.1.3.36	ubiquinone
Chorismate__pyruvate lyase	EC 4.1.3.40	ubiquinone
o_succinylbenzoate synthase	EC 4.2.1.113	ubiquinone
2_succinyl_6_hydroxy_24_cyclohexadiene_1_carboxylate synthase	EC 4.2.99.20	ubiquinone
Isochorismate synthase	EC 5.4.4.2	ubiquinone
O_succinylbenzoic acid__CoA ligase	EC 6.2.1.26	ubiquinone
Ubiquinone biosynthesis protein UbiJ	NA	ubiquinone
Ubiquinone biosynthesis regulatory protein kinase UbiB	NA	ubiquinone
malonate_semialdehyde dehydrogenase acetylating	EC 1.2.1.18	Uracil â€“ thymine utilization
methylmalonate_semialdehyde dehydrogenase	EC 1.2.1.27	Uracil â€“ thymine utilization
R_3_amino_2_methylpropionate_pyruvate transaminase	EC 2.6.1.40	Uracil â€“ thymine utilization
alanine_glyoxylate transaminase	EC 2.6.1.44	Uracil â€“ thymine utilization
Beta_ureidopropionase	EC 3.5.1.6	Uracil â€“ thymine utilization
Urease subunits alpha beta gamma	EC 3.5.1.5	urea utilization
Urease accessory protein UreE	NA	urea utilization
Urease accessory protein UreF	NA	urea utilization
branched_chain_amino_acid transaminase	EC 2.6.1.42	valine synthesis
Leucine transaminase	EC 2.6.1.6	valine synthesis
D_alanyl_D_alanine dipeptidase	EC 3.4.13.22	vancomycin resistance
Thiamine pyridinylase	EC 2.5.1.2	vitamin breakdown
ATPase component of general energizing module of ECF transporters	NA	vitamin or cation uptake
Transmembrane component of general energizing module of ECF transporters	NA	vitamin or cation uptake
Thiamin biosynthesis lipoprotein ApbE	NA	vitamin synthesis
Thiamin ABC transporter ThiX transmembrane component	NA	vitamin transport
Thiamin ABC transporter ThiY substrate_binding component	NA	vitamin transport
Thiamin ABC transporter ThiZ ATPase component	NA	vitamin transport
Thiamin ABC transporter ATPase component	NA	vitamin transport
Vitamin B12 ABC transporter ATP_binding protein BtuC	NA	vitamin transport
Vitamin B12 ABC transporter permease component BtuC	NA	vitamin transport
Vitamin B12 ABC transporter ATP_binding protein BtuD	NA	vitamin transport
Vitamin B12 ABC transporter ATP_binding protein BtuF	NA	vitamin transport
Vitamin B12 ABC transporter B12_binding component BtuF	NA	vitamin transport
Vitamin B12 ABC transporter substrate_binding protein BtuF	NA	vitamin transport
Outer membrane vitamin B12 receptor BtuB	NA	vitamin transport
Vitamin B12 ABC transporter permease protein BtuC	NA	vitamin transport
Vitamin B12 ABC transporter substrate_binding protein BtuF	NA	vitamin transport
Thiamin transporter PnuT	NA	vitamin transport
Thiamin_regulated outer membrane receptor Omr1	NA	vitamin transport
Niacin transporter NiaP	NA	vitamin transport
Endo_14_beta_xylanase A precursor	EC 3.2.1.8	xylan hydrolysis
D_xylose proton_symporter XylE	NA	xylose transport
Zinc ABC transporter ATP_binding protein ZnuC	NA	Zinc transport
Zinc ABC transporter substrate_binding protein ZnuA	NA	Zinc transport
Zinc ABC transporter permease protein ZnuB	NA	Zinc transport

## Sheet: S3
Steer	8	9	8	9	2	3	6	9	6	3	8	6	3	8	2	2	3	6	3	9	2
Diet	8S	4S	CON	8S	4U	8U	CON	8U	4U	CON	4U	4S	8S	4S	8U	8S	4U	8U	4S	4U	4S	closest valied related species	Taxonomic affiliation
Rep	S1	S2	S3	S4	S5	S6	S7	S8	S9	S10	S11	S12	S13	S14	S15	S16	S17	S18	S20	S22	S24	(% nucleotide sequence identity)
SD_Bt-00995	0.0307119	0.092828	0.00125252	0.722554	0.0624375	0.0221324	0.00133347	0.77854	0.558937	0.016469	0.0124904	0.67407	0.195302	0.0537907	0.183115	0.283293	0.0756574	0.753227	0.0145843	0.0154607	0.0123077	Massiliimalia timonensis (86.3%)	unclassified Ruminococcaceae
SD_Bt-01391	0.00207596	0.00231107	0.00076543	0.0162359	0.694667	0.454139	0.794748	0.000771955	0.000582954	0.001349	0	0	0	0.000389788	2.18436e-05	0	0.000461326	0	0	0	0.000615385	Sharpea azabuensis (100%)	Sharpea
SD_Bt-00039	6.10575e-05	0.000154071	0.414237	0.000441794	0.00055033	0.000212811	0.00800082	0.000181637	0.000466364	0.000674498	0.193474	0.000905602	0.000447427	0.679984	0.000152905	0.000564892	0.000230663	5.94919e-05	0.000729217	0.000618429	0	Neorhodopirellula pilleata (84.6%)	unclassified Planctomycetaceae
SD_Bt-01367	6.10575e-05	0.000154071	6.95846e-05	0.003203	0.00420252	0.144073	0	0.000635728	0.0272823	0.0190546	0.00484323	0.00750356	0.175168	0.00448256	0.545893	0.116085	0.0181455	0.0165983	0.00607681	0.00742115	0.00492308	Anaerotruncus rubiinfantis (86.5%)	unclassified Ruminococcaceae
SD_Bt-01742	6.10575e-05	0	0	0.00231942	0.00060036	0.103852	0	0.00858233	0.00116591	0.0926873	0.00101963	0.00103497	0.232327	0.00116936	0.00102665	0.00169468	0.529679	0.00261765	0.0143413	0.0278293	0.00123077	Evtepia gabavorous (87.3%)	unclassified Ruminococcaceae
SD_Bt-01710	6.10575e-05	7.70357e-05	0	0.000441794	0.00035021	0.0772505	0.000512873	0.000136227	0.00186545	0.558091	0.0038236	0.00194058	0.257942	0.00116936	0.00111402	0.00381302	0.00276795	0.00101136	0.0070491	0.00371058	0	Emergencia timonensis (88.4%)	unclassified Clostridiales
SD_Bt-01764	0.661375	0.00246514	0.000278338	0.00110448	0.00395237	0.000212811	0.000820597	0.0431841	0.0970036	5.62082e-05	0.000254907	0.000733106	0	0.000194894	6.55308e-05	0	7.68876e-05	5.94919e-05	0.000243072	0	0.000615385	Latilactobacillus graminis (99.1%)	Lactobacillus
SD_Bt-01035	0.00372451	0	0.000208754	0	0	0	0	0	0.000116591	5.62082e-05	0	0.000172496	0.000111857	0.000194894	2.18436e-05	0	7.68876e-05	5.94919e-05	0.000243072	0.0358689	0.511385	Hoylesella shahii (89.1%)	Prevotella
SD_Bt-00967	0.000427403	0.0285802	0.000974184	0.000331345	0.00060036	0.00148968	0.00666735	0.00122605	0.0954879	0.016188	0.00101963	0.00422614	0.000447427	0.000194894	0.000502403	0.0299393	0.0133784	0.0848355	0.00583374	0.004329	0	Parafannyhessea umbonata (99.6%)	Olsenella
SD_Bt-00718	0.000305288	0.000770357	6.95846e-05	0.000331345	0.0010006	0.00170249	0.000410298	0.000408682	0.00524659	0.000843123	0.000254907	8.62478e-05	0.000111857	0	8.73744e-05	0.00423669	0.00299862	0.00279612	0.0768109	0.157081	0.00369231	Porcincola intestinalis (99.0%)	unclassified Lachnospiraceae
SD_Bt-01766	6.10575e-05	0	6.95846e-05	0.003203	0.00040024	0.00468185	0	0.000227046	0.0163227	0.00174245	0.000509814	0.00616672	0.0314318	0.00194894	0.115007	0.0224545	0.00484392	0.0179666	0.000243072	0.000618429	0.00184615	Negativibacillus massiliensis (85.5%)	unclassified Ruminococcaceae
SD_Bt-00050	0.0024423	0.0674062	0.00535801	0.00165673	0.0005003	0.000212811	0.00451328	0.00540369	0.00116591	0.0102861	0.0127453	0.00314804	0.00223714	0.00155915	0.000152905	0.0929247	0.01507	0.000178476	0	0.00247372	0	Anaerocolumna xylanovorans (89.7%)	unclassified Lachnospiraceae
SD_Bt-01765	6.10575e-05	0.000385178	0	0.00209852	0.00085051	0.00234092	0	0.000136227	0.012242	0.00196729	0.000509814	0.0039674	0.0342282	0.00233873	0.122586	0.025985	0.0036906	0.00969719	0.000729217	0.004329	0	Massiliimalia timonensis (86.7%)	unclassified Ruminococcaceae
SD_Bt-00324	0.00024423	0.123873	0.0308956	0.000552242	0.00470282	0.000212811	0.000718022	0.0117156	0.0202868	0	0.000509814	0.00267368	0	0	0	0	0	0	0	0	0	Rosistilla carotiformis (80.3%)	unclassified Planctomycetaceae
SD_Bt-01452	6.10575e-05	0	0	0	0	0	0	0	0.000116591	0.000337249	0.000509814	0.000172496	0	0	8.73744e-05	0.000282446	0.131785	0.000892379	0.00097229	0.00123686	0	Succinivibrio dextrinosolvens (97.1%)	Succinivibrio
SD_Bt-01767	0.000122115	0.000693321	0	0.018224	0.0518811	0.041711	0.00718022	0.000227046	0.00151568	0.000562082	0	4.31239e-05	0.000223714	0.000974469	4.36872e-05	0	0.000230663	0.000178476	0	0	0	Sharpea azabuensis (94.8%)	Sharpea
SD_Bt-00083	0.000305288	0.00169478	0.00132211	0.00452839	0.00175105	0	0.000820597	0.00213423	0.00454704	0.000281041	0.0104512	0.00608047	0.000894855	0.0124732	8.73744e-05	0.00522525	0.00615101	0	0.000243072	0.0556586	0.00246154	Oscillibacter valericigenes (86.8%)	unclassified Ruminococcaceae
SD_Bt-00047	0.000671633	0.0103998	0.000139169	0	0.00065039	0	0.000820597	0	0.000582954	5.62082e-05	0	0.000517487	0	0	4.36872e-05	0	0.000768876	0.000475936	0.0136121	0.0235003	0.0529231	Xylanibacter ruminicola (91.1%)	Prevotella
SD_Bt-01027	0.00604469	0.00439103	0.000695846	0.00938812	0.00090054	0.000212811	0.00153862	0.000408682	0.000116591	0.000168625	0.0369615	0.0249687	0.000111857	0.00896511	0.000109218	0.00621381	7.68876e-05	5.94919e-05	0	0.000618429	0	Hydrogenoanaerobacterium saccharovorans (86.2%)	unclassified Ruminococcaceae
SD_Bt-01433	0	0	0	0.000110448	5.003e-05	0.00978932	0	0.000136227	0.000116591	0.00640773	0	0	0.000111857	0.000194894	2.18436e-05	0.000141223	0.00138398	0.000535427	0.0714633	0.00309215	0	Galactobacillus timonensis (99.6%)	unclassified Erysipelotrichaceae
Supplementary Materials S3. Relative proportion of the 20 most abundant OTU and the respective diet (4U: 4% of unsaturated fats, 4S: 4% saturated fats, 8U: 8% unsaturated fats, 8S: 8% saturated fats and Con: control diets

## Sheet: S5
Bt-1367
CAZyme subfamily -> EC -> substrate mapping table manually curated from eCAMI subfamilies and the characterized proteins of CAZyDB
Substrate_high_level	Substrate_curated	Family	Name	EC_Number
alpha-glucan	starch, glycogen, and malto-oligosaccharides	GH13	branching enzyme	2.4.1.18
starch	starch, glycogen, and malto-oligosaccharides	GH13	alpha-amylase	3.2.1.1
starch	starch, glycogen, and malto-oligosaccharides	GH13	[retaining] alpha-amylase	3.2.1.1
starch	starch, glycogen, and malto-oligosaccharides	GH13	isoamylase	3.2.1.68
starch	starch, glycogen, and alpha-1,6 glucan	GH13	glucodextranase	3.2.1.70
peptidoglycan	peptidoglycan	GH25	lysozyme	3.2.1.17
beta-glucan	beta-1,3-1,4-glucan (laminarin, lichenin and cereal D-glucans)	GH3	exo-1,3-1,4-glucanase	3.2.1.-
beta-glucan	beta-1,2-glucan (bacteria)	GH3	beta-1,2-glucosidase	3.2.1.-
beta-glucan	beta-1,3-glucan (laminarin, lichenin and cereal D-glucans)	GH3	beta-1,3-glucosidase	3.2.1.-
beta-glucan	beta-glucan	GH3	beta-glucosidase	3.2.1.21
starch	amylomaltase	GH77	amylomaltase or 4-alpha-glucanotransferase	2.4.1.25
Bt-0995
Substrate_high_level	Substrate_curated	Family	Name	EC_Number
arabinan	arabinan, arabinoxylan	GH3	alpha-L-arabinofuranosidase	3.2.1.55
beta-glucan	beta-glucan	GH3	beta-glucosidase	3.2.1.21
host glycan	glycosphingolipid (host glycan)	GH3	beta-glucosylceramidase	3.2.1.45
xylan	xylan	GH3	xylan 1,4-beta-xylosidase	3.2.1.37
BT-1391
Substrate_high_level	Substrate_curated	Family	Name	EC_Number
beta-galactan	beta-galactoside	GH1	beta-galactosidase	3.2.1.23
beta-galactan	6-phospho-beta-galactoside	GH1	6-phospho-beta-galactosidase	3.2.1.85
beta-glucan	beta-glucoside	GH1	beta-glucosidase	3.2.1.21
`	6-phospho-beta-glucoside	GH1	6-phospho-beta-glucosidase	3.2.1.86
starch	starch, glycogen, and malto-oligosaccharides	GH13	alpha-amylase	3.2.1.1
starch	starch, glycogen, and malto-oligosaccharides	GH13	[retaining] alpha-amylase	3.2.1.1
beta-galactan	beta-galactoside	GH2	beta-galactosidase	3.2.1.23
starch	amylomaltase	GH77	amylomaltase or 4-alpha-glucanotransferase	2.4.1.25

## Sheet: S6
Vitamin B12 ATP-binding cassette (ABC)
BT-01367	assigned coding sequence
Vitamin B12 ABC transporter ATPbinding protein BtuD	S15vsRp.1425470.peg.42
Vitamin B12 ABC transporter substratebinding protein BtuF	S15vsB12P.1413015.peg.1894
Vitamin B12 ABC transporter permease protein BtuC	S15vsB12P.1413015.peg.1893
Bt-00995
Vitamin B12 ABC transporter ATPbinding protein BtuD	S8vsB12PvsRp.1395879.peg.190
Vitamin B12 ABC transporter substratebinding protein BtuF	S8vsB12PvsRp.1395879.peg.284, s8vsRp.1386500.peg.1378
Vitamin B12 ABC transporter permease protein BtuC	S8vsB12PvsRp.1395879.peg.190
Bt-01391
Not identified

## Sheet: Table S1
Metabolic Pathways	Enzymes Detected (per OTU / total)			Key Product(s)	Reference
	Bt-0995	Bt-1367	Bt-1391
Glycolysis	7/10 (70.0%)	9/10 (90.0%)	6/10 (60.0%)	Pyruvate	[68]
Non-oxidative Pentose Phosphate Pathway	5/8 (62.5%)	7/8 (87.5%)	2/10 (20.0%)	PRPP	[69]
Purine metabolism	19/38 (50.0%)	20/38 (52.6%)	16/38 (42.1%)	GTP	Suppl. Mat. 2
Histidine metabolism	4/9 (44.4%)	7/9 (77.8%)	0/9 (0.0%)	Histidine	[70]
De novo Riboflavin synthesis	2/9 (22.2%)	8/9 (88.9%)	0/9 (0.0%)	Riboflavin (B2), FMN, FAD	Suppl. Mat. 2
De novo Adenosylcobalamin synthesis	15/28 (53.6%)	20/28 (71.4%)	0/28 (0.0%)	Adenosylcobalamin, Methylcobalamin	Suppl. Mat. 2
			Enzymes Detected (per OTU / total)
		Metabolic Pathways	Bt-0995	Bt-1367	Bt-1391	Key Product(s)	Reference
		Glycolysis	7/10 (70.0%)	9/10 (90.0%)	6/10 (60.0%)	Pyruvate	[68]
		Non-oxidative Pentose Phosphate Pathway	5/8 (62.5%)	7/8 (87.5%)	2/10 (20.0%)	PRPP	[69]
		Purine metabolism	19/38 (50.0%)	20/38 (52.6%)	16/38 (42.1%)	GTP	Suppl. Mat. 2
		Histidine metabolism	4/9 (44.4%)	7/9 (77.8%)	0/9 (0.0%)	Histidine	[70]
		De novo Riboflavin synthesis	2/9 (22.2%)	8/9 (88.9%)	0/9 (0.0%)	Riboflavin (B2), FMN, FAD	Suppl. Mat. 2
		De novo Adenosylcobalamin synthesis	15/28 (53.6%)	20/28 (71.4%)	0/28 (0.0%)	Adenosyl-cobalamin, Methyl-cobalamin	Suppl. Mat. 2
						entry 2	data	data 1
						entry 1	data	data

## Sheet: Table S2
														b

## Sheet: Figure S2
				#VALUE!
